# Supplementary material for: ﻿A world generic revision of Quediini (Coleoptera, Staphylinidae, Staphylininae), part 1. Early diverging Nearctic lineages
Source: Zookeys. 2022 Dec 8;1134:129–70. doi: 10.3897/zookeys.1134.87853 (PMC9836628; doi:10.3897/zookeys.1134.87853)
Supplement: XML Treatment for Iratiquedius [file zookeys.1134.87853-treatment2.xml]

<!DOCTYPE tp:taxon-treatment
  PUBLIC "-//TaxonX//DTD Taxonomic Treatment Publishing DTD v0 20100105//EN" "tax-treatment-NSO.dtd">
<tp:taxon-treatment xmlns:tp="http://www.plazi.org/taxpub"><tp:treatment-meta><kwd-group><label>Taxon classification</label><kwd>
                <named-content content-type="kingdom">Animalia</named-content>
              </kwd><kwd>
                <named-content content-type="order">Coleoptera</named-content>
              </kwd><kwd>
                <named-content content-type="family">Staphylinidae</named-content>
              </kwd></kwd-group><mixed-citation publication-type="journal"><person-group><name><surname>Brunke</surname><given-names>Adam J.</given-names></name></person-group><article-title>﻿A world generic revision of <tp:taxon-name><tp:taxon-name-part taxon-name-part-type="tribe">Quediini</tp:taxon-name-part></tp:taxon-name> (<tp:taxon-name><tp:taxon-name-part taxon-name-part-type="order">Coleoptera</tp:taxon-name-part></tp:taxon-name>, <tp:taxon-name><tp:taxon-name-part taxon-name-part-type="family">Staphylinidae</tp:taxon-name-part></tp:taxon-name>, <tp:taxon-name><tp:taxon-name-part taxon-name-part-type="subfamily">Staphylininae</tp:taxon-name-part></tp:taxon-name>), part 1. Early diverging Nearctic lineages</article-title><source>Zookeys</source><day>08</day><month>12</month><year>2022</year><volume>1134</volume><fpage>129</fpage><lpage>170</lpage><pub-id pub-id-type="doi">10.3897/zookeys.1134.87853</pub-id></mixed-citation></tp:treatment-meta><tp:nomenclature><label>﻿</label><tp:taxon-name>
              <object-id xmlns:xlink="http://www.w3.org/1999/xlink" content-type="arpha" xlink:type="simple">CE4046D5-DAF1-5D83-AC30-F5043F1172D7</object-id>
              <tp:taxon-name-part taxon-name-part-type="genus" reg="Iratiquedius">Iratiquedius</tp:taxon-name-part>
              <object-id xmlns:xlink="http://www.w3.org/1999/xlink" content-type="zoobank" xlink:type="simple">https://zoobank.org/9DF5C736-97AD-48AD-9BDA-A49203711E06</object-id>
            </tp:taxon-name><tp:taxon-status xmlns:xlink="http://www.w3.org/1999/xlink" xlink:type="simple">gen. nov.</tp:taxon-status><xref ref-type="fig" rid="F2">Figs 2A–F</xref><xref ref-type="fig" rid="F3">, 3A, C–F</xref><xref ref-type="fig" rid="F4">, 4A–D</xref><xref ref-type="fig" rid="F6">, 6A–P</xref><xref ref-type="fig" rid="F7">, 7A–N</xref><xref ref-type="fig" rid="F9">, 9A–E</xref></tp:nomenclature><tp:treatment-sec sec-type="type species" id="SECID0EWFAE"><title>Type species.</title><p><italic><tp:taxon-name><tp:taxon-name-part taxon-name-part-type="genus" reg="Quedius">Quedius</tp:taxon-name-part><tp:taxon-name-part taxon-name-part-type="species" reg="amabilis">amabilis</tp:taxon-name-part></tp:taxon-name></italic> Smetana, 1971.</p></tp:treatment-sec><tp:treatment-sec sec-type="etymology" id="SECID0EHGAE"><title>Etymology.</title><p>The generic name is a combination of the Latin adjective ‘iratus’ and <italic><tp:taxon-name><tp:taxon-name-part taxon-name-part-type="genus" reg="Quedius">Quedius</tp:taxon-name-part></tp:taxon-name></italic>. It refers to the characteristic shape of the eyes, which are strongly convergent anteriad and create a comical, angry appearance.</p></tp:treatment-sec><tp:treatment-sec sec-type="diagnosis" id="SECID0EUGAE"><title>Diagnosis.</title><p>Within <tp:taxon-name><tp:taxon-name-part taxon-name-part-type="tribe">Quediini</tp:taxon-name-part></tp:taxon-name>, <italic><tp:taxon-name><tp:taxon-name-part taxon-name-part-type="genus" reg="Iratiquedius">Iratiquedius</tp:taxon-name-part></tp:taxon-name></italic> can be distinguished from all other genera of the tribe by the distinctive eyes, which occupy nearly the entire lateral head margin, and are so convergent anteriad that their inner margin forms an obtuse angle with the suprantennal ridge (Fig. <xref ref-type="fig" rid="F3">3A</xref>). The global diagnosis is the same as the regional Nearctic diagnosis.</p></tp:treatment-sec><tp:treatment-sec sec-type="description" id="SECID0EKHAE"><title>Description.</title><p>Medium to small rove beetles, with variable coloration (Fig. <xref ref-type="fig" rid="F2">2A–F</xref>). With the character states of <tp:taxon-name><tp:taxon-name-part taxon-name-part-type="tribe">Quediini</tp:taxon-name-part></tp:taxon-name> (see <xref ref-type="bibr" rid="B4">Brunke et al. (2021)</xref>) and the following: antennomere 3 longer than 2, without dense setation; outer antennomeres (8–10) about as long as wide or shorter; antennae inserted close to inner margin of eye, separated by about the width of the antennal sclerite or less; head with eyes large, strongly convex, bulging from and nearly occupying entire lateral head outline, convergent anteriad and with inner margin forming obtuse angle with suprantennal ridge (Fig. <xref ref-type="fig" rid="F3">3A</xref>); with basal puncture doubled (at least one side), interocular punctures present in some individuals of some species (<italic><tp:taxon-name><tp:taxon-name-part taxon-name-part-type="genus" reg="Iratiquedius">I.</tp:taxon-name-part><tp:taxon-name-part taxon-name-part-type="species" reg="amabilis">amabilis</tp:taxon-name-part></tp:taxon-name></italic>, <italic><tp:taxon-name><tp:taxon-name-part taxon-name-part-type="genus" reg="Iratiquedius">I.</tp:taxon-name-part><tp:taxon-name-part taxon-name-part-type="species" reg="mutator">mutator</tp:taxon-name-part></tp:taxon-name></italic>) or absent, paraocular punctures absent, genal puncture absent (Fig. <xref ref-type="fig" rid="F3">3C, D</xref>); frons not well-developed anterolaterad of antennal insertions; labrum notched medially, creating two lobes; apical maxillary and labial palpi fusiform and glabrous; infraorbital ridge complete to mandibles; gular sutures converging towards neck and narrowly spaced posteriad; mandibles with dorsal lateral groove absent or rudimentary, right mandible with single proximal tooth, tooth simple (Fig. <xref ref-type="fig" rid="F3">3D</xref>) or bifid (Fig. <xref ref-type="fig" rid="F3">3C</xref>); pronotum transverse to elongate, non-explanate, with three punctures in dorsal row, sublateral row at most reaching large lateral puncture, not extended posteriad; with only single large lateral puncture (e.g., Fig. <xref ref-type="fig" rid="F4">4A–D</xref>); hypomeron strongly inflexed, not visible in lateral view; basisternum with pair of macrosetae (reduced in <italic><tp:taxon-name><tp:taxon-name-part taxon-name-part-type="genus" reg="Iratiquedius">I.</tp:taxon-name-part><tp:taxon-name-part taxon-name-part-type="species" reg="seriatus">seriatus</tp:taxon-name-part></tp:taxon-name></italic> and <italic><tp:taxon-name><tp:taxon-name-part taxon-name-part-type="genus" reg="Iratiquedius">I.</tp:taxon-name-part><tp:taxon-name-part taxon-name-part-type="species" reg="prostans">prostans</tp:taxon-name-part></tp:taxon-name></italic>) and well-developed longitudinal carina; scutellum impunctate; elytron with subbasal ridge complete and forming scutellar collar, disc without microsculpture between punctures; row of humeral spines present and well-developed; elytral punctation evenly distributed or in serial rows (<italic><tp:taxon-name><tp:taxon-name-part taxon-name-part-type="genus" reg="Iratiquedius">I.</tp:taxon-name-part><tp:taxon-name-part taxon-name-part-type="species" reg="seriatus">seriatus</tp:taxon-name-part></tp:taxon-name></italic>); foretibia with lateral spines (reduced in <italic><tp:taxon-name><tp:taxon-name-part taxon-name-part-type="genus" reg="Iratiquedius">I.</tp:taxon-name-part><tp:taxon-name-part taxon-name-part-type="species" reg="seriatus">seriatus</tp:taxon-name-part></tp:taxon-name></italic>, absent in <italic><tp:taxon-name><tp:taxon-name-part taxon-name-part-type="genus" reg="Iratiquedius">I.</tp:taxon-name-part><tp:taxon-name-part taxon-name-part-type="species" reg="prostans">prostans</tp:taxon-name-part></tp:taxon-name></italic>) and apical spurs; metatarsomeres with disc setose; metatibia with at least three spines on outer face; abdominal tergite I with prototergal glands developed as moderately deep impressions, outer margin with row of setae; abdominal tergites not deeply impressed at base but some species with paired median impressions causing a ‘pinched’ appearance; abdominal sternite III with basal transverse line forming obtuse angle at middle, not produced posteriad; aedeagus with well developed paramere bearing peg setae; at least some species with discrete, paired internal sac sclerites that may be homologous with the ventral paired sclerites described by <xref ref-type="bibr" rid="B2">Brunke et al. (2016)</xref> (e.g., <italic><tp:taxon-name><tp:taxon-name-part taxon-name-part-type="genus" reg="Iratiquedius">I.</tp:taxon-name-part><tp:taxon-name-part taxon-name-part-type="species" reg="seriatus">seriatus</tp:taxon-name-part></tp:taxon-name></italic>, <italic><tp:taxon-name><tp:taxon-name-part taxon-name-part-type="genus" reg="Iratiquedius">I.</tp:taxon-name-part><tp:taxon-name-part taxon-name-part-type="species" reg="uncifer">uncifer</tp:taxon-name-part></tp:taxon-name></italic> (Fig. <xref ref-type="fig" rid="F7">7H–K</xref>)).</p><fig id="F2" position="float" orientation="portrait"><object-id xmlns:xlink="http://www.w3.org/1999/xlink" content-type="doi" xlink:type="simple">10.3897/zookeys.1134.87853.figure2</object-id><object-id xmlns:xlink="http://www.w3.org/1999/xlink" content-type="arpha" xlink:type="simple">2ED280F6-B902-51F2-8440-3C5E6EF8F1EA</object-id><label>Figure 2.</label><caption><p><bold>A–H</bold> dorsal habitus of <bold>A, B</bold><italic><tp:taxon-name><tp:taxon-name-part taxon-name-part-type="genus" reg="Iratiquedius">Iratiquedius</tp:taxon-name-part><tp:taxon-name-part taxon-name-part-type="species" reg="amabilis">amabilis</tp:taxon-name-part></tp:taxon-name></italic> (Smetana) <bold>A</bold> male holotype <bold>B</bold> female non-type <bold>C, D</bold><italic><tp:taxon-name><tp:taxon-name-part taxon-name-part-type="genus" reg="Iratiquedius">I.</tp:taxon-name-part><tp:taxon-name-part taxon-name-part-type="species" reg="mutator">mutator</tp:taxon-name-part></tp:taxon-name></italic> (Smetana) <bold>C</bold> male non-type <bold>D</bold> female holotype <bold>E</bold><italic><tp:taxon-name><tp:taxon-name-part taxon-name-part-type="genus" reg="Iratiquedius">I.</tp:taxon-name-part><tp:taxon-name-part taxon-name-part-type="species" reg="prostans">prostans</tp:taxon-name-part></tp:taxon-name></italic> (Horn) <bold>F</bold><italic><tp:taxon-name><tp:taxon-name-part taxon-name-part-type="genus" reg="Iratiquedius">I.</tp:taxon-name-part><tp:taxon-name-part taxon-name-part-type="species" reg="seriatus">seriatus</tp:taxon-name-part></tp:taxon-name></italic> (Horn) <bold>G</bold><italic><tp:taxon-name><tp:taxon-name-part taxon-name-part-type="genus" reg="Paraquedius">Paraquedius</tp:taxon-name-part><tp:taxon-name-part taxon-name-part-type="species" reg="puncticeps">puncticeps</tp:taxon-name-part></tp:taxon-name></italic> (Horn) <bold>H</bold><italic><tp:taxon-name><tp:taxon-name-part taxon-name-part-type="genus" reg="Paraquedius">P.</tp:taxon-name-part><tp:taxon-name-part taxon-name-part-type="species" reg="marginicollis">marginicollis</tp:taxon-name-part></tp:taxon-name></italic> sp. nov. Scale bars: 1 mm.</p></caption><graphic xmlns:xlink="http://www.w3.org/1999/xlink" xlink:href="zookeys-1134-129_article-87853__-g002.jpg" position="float" orientation="portrait" xlink:type="simple" id="oo_779760.jpg"><uri content-type="original_file" xlink:type="simple">https://binary.pensoft.net/fig/779760</uri></graphic></fig><fig id="F3" position="float" orientation="portrait"><object-id xmlns:xlink="http://www.w3.org/1999/xlink" content-type="doi" xlink:type="simple">10.3897/zookeys.1134.87853.figure3</object-id><object-id xmlns:xlink="http://www.w3.org/1999/xlink" content-type="arpha" xlink:type="simple">C45ED732-86FC-5E8A-84F3-BA5832F7F7F0</object-id><label>Figure 3.</label><caption><p><bold>A–D</bold> dorsal head <bold>A, B</bold> showing confluence of inner eye margin and supra-antennal carina (arrow) <bold>E, F</bold> abdominal tergites <bold>A, D</bold><italic><tp:taxon-name><tp:taxon-name-part taxon-name-part-type="genus" reg="Iratiquedius">Iratiquedius</tp:taxon-name-part><tp:taxon-name-part taxon-name-part-type="species" reg="seriatus">seriatus</tp:taxon-name-part></tp:taxon-name></italic> (Horn) <bold>B</bold><tp:taxon-name><tp:taxon-name-part taxon-name-part-type="genus" reg="Quedius">Quedius</tp:taxon-name-part> (<tp:taxon-name-part taxon-name-part-type="subgenus" reg="Raphirus">Raphirus</tp:taxon-name-part>) <tp:taxon-name-part taxon-name-part-type="species" reg="probus">probus</tp:taxon-name-part></tp:taxon-name> (Casey) <bold>C, E</bold><italic><tp:taxon-name><tp:taxon-name-part taxon-name-part-type="genus" reg="Iratiquedius">I.</tp:taxon-name-part><tp:taxon-name-part taxon-name-part-type="species" reg="amabilis">amabilis</tp:taxon-name-part></tp:taxon-name></italic> (Smetana) <bold>F</bold><italic><tp:taxon-name><tp:taxon-name-part taxon-name-part-type="genus" reg="Iratiquedius">I.</tp:taxon-name-part><tp:taxon-name-part taxon-name-part-type="species" reg="prostans">prostans</tp:taxon-name-part></tp:taxon-name></italic> (Horn). Abbreviations: af = anterior frontal puncture; b = basal puncture; pf = posterior frontal puncture; sa = supra-antennal puncture. Scale bars: 0.1 mm (<bold>A, B</bold>); 0.5 mm (<bold>C–F</bold>).</p></caption><graphic xmlns:xlink="http://www.w3.org/1999/xlink" xlink:href="zookeys-1134-129_article-87853__-g003.jpg" position="float" orientation="portrait" xlink:type="simple" id="oo_779761.jpg"><uri content-type="original_file" xlink:type="simple">https://binary.pensoft.net/fig/779761</uri></graphic></fig></tp:treatment-sec><tp:treatment-sec sec-type="distribution" id="SECID0EPRAE"><title>Distribution.</title><p><italic><tp:taxon-name><tp:taxon-name-part taxon-name-part-type="genus" reg="Iratiquedius">Iratiquedius</tp:taxon-name-part></tp:taxon-name></italic> is endemic to western North America.</p></tp:treatment-sec><tp:treatment-sec sec-type="Bionomics" id="SECID0E3RAE"><title>Bionomics.</title><p>Species of <italic><tp:taxon-name><tp:taxon-name-part taxon-name-part-type="genus" reg="Iratiquedius">Iratiquedius</tp:taxon-name-part></tp:taxon-name></italic> are most often found in wet moss, though <italic><tp:taxon-name><tp:taxon-name-part taxon-name-part-type="genus" reg="Iratiquedius">I.</tp:taxon-name-part><tp:taxon-name-part taxon-name-part-type="species" reg="prostans">prostans</tp:taxon-name-part></tp:taxon-name></italic> is more of a generalist and can be collected from a variety of wet debris along running water.</p></tp:treatment-sec><tp:treatment-sec sec-type="comments" id="SECID0EUSAE"><title>Comments.</title><p>The three included species of <italic><tp:taxon-name><tp:taxon-name-part taxon-name-part-type="genus" reg="Iratiquedius">Iratiquedius</tp:taxon-name-part></tp:taxon-name></italic> (<italic><tp:taxon-name><tp:taxon-name-part taxon-name-part-type="genus" reg="Iratiquedius">I.</tp:taxon-name-part><tp:taxon-name-part taxon-name-part-type="species" reg="amabilis">amabilis</tp:taxon-name-part></tp:taxon-name></italic>, <italic><tp:taxon-name><tp:taxon-name-part taxon-name-part-type="genus" reg="Iratiquedius">I.</tp:taxon-name-part><tp:taxon-name-part taxon-name-part-type="species" reg="prostans">prostans</tp:taxon-name-part></tp:taxon-name></italic>, <italic><tp:taxon-name><tp:taxon-name-part taxon-name-part-type="genus" reg="Iratiquedius">I.</tp:taxon-name-part><tp:taxon-name-part taxon-name-part-type="species" reg="seriatus">seriatus</tp:taxon-name-part></tp:taxon-name></italic>) were resolved together in ‘Clade A’ using a phylogenomic dataset (<xref ref-type="bibr" rid="B4">Brunke et al. 2021</xref>). Although Clade A was recovered by the concatenated but not coalescent analyses, the morphological configuration of the eyes, unique in <tp:taxon-name><tp:taxon-name-part taxon-name-part-type="tribe">Quediini</tp:taxon-name-part></tp:taxon-name>, provides strong further evidence for its monophyly.</p></tp:treatment-sec><tp:treatment-sec><!--Section generated to contain objects referenced in tp:taxon-treatment.--><fig id="F4" position="float" orientation="portrait"><object-id xmlns:xlink="http://www.w3.org/1999/xlink" content-type="doi" xlink:type="simple">10.3897/zookeys.1134.87853.figure4</object-id><object-id xmlns:xlink="http://www.w3.org/1999/xlink" content-type="arpha" xlink:type="simple">7C507E5C-F965-5DC3-92DF-B4B9F1860E8E</object-id><label>Figure 4.</label><caption><p><bold>A–D</bold> anterior angle of the pronotum <bold>A, B</bold><italic><tp:taxon-name><tp:taxon-name-part taxon-name-part-type="genus" reg="Iratiquedius">Iratiquedius</tp:taxon-name-part><tp:taxon-name-part taxon-name-part-type="species" reg="amabilis">amabilis</tp:taxon-name-part></tp:taxon-name></italic> (Smetana) <bold>C, D</bold><italic><tp:taxon-name><tp:taxon-name-part taxon-name-part-type="genus" reg="Iratiquedius">I.</tp:taxon-name-part><tp:taxon-name-part taxon-name-part-type="species" reg="mutator">mutator</tp:taxon-name-part></tp:taxon-name></italic> (Smetana) <bold>A, C</bold> macropterous morphotype <bold>B, D</bold> brachypterous morphotype. Scale bars: 0.1 mm.</p></caption><graphic xmlns:xlink="http://www.w3.org/1999/xlink" xlink:href="zookeys-1134-129_article-87853__-g004.jpg" position="float" orientation="portrait" xlink:type="simple" id="oo_779762.jpg"><uri content-type="original_file" xlink:type="simple">https://binary.pensoft.net/fig/779762</uri></graphic></fig><fig id="F6" position="float" orientation="portrait"><object-id xmlns:xlink="http://www.w3.org/1999/xlink" content-type="doi" xlink:type="simple">10.3897/zookeys.1134.87853.figure6</object-id><object-id xmlns:xlink="http://www.w3.org/1999/xlink" content-type="arpha" xlink:type="simple">F8BC847E-5395-53C3-9417-DC1AC5A040D0</object-id><label>Figure 6.</label><caption><p><bold>A–G, L–O</bold> median lobe of aedeagus <bold>A–D, N, O</bold> in lateral view <bold>E–G, L, M</bold> in ventral view <bold>O</bold> with internal sac everted <bold>H–K, P</bold> underside of paramere showing peg setae <bold>A, B, E, F, H, I</bold><italic><tp:taxon-name><tp:taxon-name-part taxon-name-part-type="genus" reg="Iratiquedius">Iratiquedius</tp:taxon-name-part><tp:taxon-name-part taxon-name-part-type="species" reg="amabilis">amabilis</tp:taxon-name-part></tp:taxon-name></italic> (Smetana) <bold>C, D, G, J, K</bold><italic><tp:taxon-name><tp:taxon-name-part taxon-name-part-type="genus" reg="Iratiquedius">I.</tp:taxon-name-part><tp:taxon-name-part taxon-name-part-type="species" reg="mutator">mutator</tp:taxon-name-part></tp:taxon-name></italic> (Smetana) <bold>L–P</bold><italic><tp:taxon-name><tp:taxon-name-part taxon-name-part-type="genus" reg="Iratiquedius">I.</tp:taxon-name-part><tp:taxon-name-part taxon-name-part-type="species" reg="prostans">prostans</tp:taxon-name-part></tp:taxon-name></italic> (Horn). Scale bars: 0.1 mm.</p></caption><graphic xmlns:xlink="http://www.w3.org/1999/xlink" xlink:href="zookeys-1134-129_article-87853__-g006.jpg" position="float" orientation="portrait" xlink:type="simple" id="oo_779764.jpg"><uri content-type="original_file" xlink:type="simple">https://binary.pensoft.net/fig/779764</uri></graphic></fig><fig id="F7" position="float" orientation="portrait"><object-id xmlns:xlink="http://www.w3.org/1999/xlink" content-type="doi" xlink:type="simple">10.3897/zookeys.1134.87853.figure7</object-id><object-id xmlns:xlink="http://www.w3.org/1999/xlink" content-type="arpha" xlink:type="simple">D2DA62F8-AEBE-536E-9280-D6BF63608DC8</object-id><label>Figure 7.</label><caption><p><bold>A–K</bold> median lobe of aedeagus <bold>A–C</bold> in ventral view <bold>D–K</bold> in lateral view <bold>H, J</bold> internal sac partly everted, showing paired ventral sclerites <bold>I, K</bold> completely everted <bold>L–N</bold> underside of paramere showing peg setae <bold>A, B, D, E, H, I, L, M</bold><italic><tp:taxon-name><tp:taxon-name-part taxon-name-part-type="genus" reg="Iratiquedius">Iratiquedius</tp:taxon-name-part><tp:taxon-name-part taxon-name-part-type="species" reg="seriatus">seriatus</tp:taxon-name-part></tp:taxon-name></italic> (Horn) <bold>C, F, G, J, K, N</bold><italic><tp:taxon-name><tp:taxon-name-part taxon-name-part-type="genus" reg="Iratiquedius">I.</tp:taxon-name-part><tp:taxon-name-part taxon-name-part-type="species" reg="uncifer">uncifer</tp:taxon-name-part></tp:taxon-name></italic> sp. nov. Scale bars: 0.1 mm.</p></caption><graphic xmlns:xlink="http://www.w3.org/1999/xlink" xlink:href="zookeys-1134-129_article-87853__-g007.jpg" position="float" orientation="portrait" xlink:type="simple" id="oo_779765.jpg"><uri content-type="original_file" xlink:type="simple">https://binary.pensoft.net/fig/779765</uri></graphic></fig><fig id="F9" position="float" orientation="portrait"><object-id xmlns:xlink="http://www.w3.org/1999/xlink" content-type="doi" xlink:type="simple">10.3897/zookeys.1134.87853.figure9</object-id><object-id xmlns:xlink="http://www.w3.org/1999/xlink" content-type="arpha" xlink:type="simple">8D01AAAB-50A3-5829-B6E8-B0691CBCA470</object-id><label>Figure 9.</label><caption><p><bold>A–I</bold> female tergite X <bold>A</bold><italic><tp:taxon-name><tp:taxon-name-part taxon-name-part-type="genus" reg="Iratiquedius">Iratiquedius</tp:taxon-name-part><tp:taxon-name-part taxon-name-part-type="species" reg="amabilis">amabilis</tp:taxon-name-part></tp:taxon-name></italic> (Smetana) <bold>B</bold><italic><tp:taxon-name><tp:taxon-name-part taxon-name-part-type="genus" reg="Iratiquedius">I.</tp:taxon-name-part><tp:taxon-name-part taxon-name-part-type="species" reg="mutator">mutator</tp:taxon-name-part></tp:taxon-name></italic> (Smetana) <bold>C</bold><italic><tp:taxon-name><tp:taxon-name-part taxon-name-part-type="genus" reg="Iratiquedius">I.</tp:taxon-name-part><tp:taxon-name-part taxon-name-part-type="species" reg="prostans">prostans</tp:taxon-name-part></tp:taxon-name></italic> (Horn) <bold>D</bold><italic><tp:taxon-name><tp:taxon-name-part taxon-name-part-type="genus" reg="Iratiquedius">I.</tp:taxon-name-part><tp:taxon-name-part taxon-name-part-type="species" reg="seriatus">seriatus</tp:taxon-name-part></tp:taxon-name></italic> (Horn), evenly convex <bold>E</bold><italic><tp:taxon-name><tp:taxon-name-part taxon-name-part-type="genus" reg="Iratiquedius">I.</tp:taxon-name-part><tp:taxon-name-part taxon-name-part-type="species" reg="uncifer">uncifer</tp:taxon-name-part></tp:taxon-name></italic> sp. nov., discal impression <bold>F</bold><italic><tp:taxon-name><tp:taxon-name-part taxon-name-part-type="genus" reg="Paraquedius">Paraquedius</tp:taxon-name-part><tp:taxon-name-part taxon-name-part-type="species" reg="puncticeps">puncticeps</tp:taxon-name-part></tp:taxon-name></italic> (Horn) <bold>G</bold><italic><tp:taxon-name><tp:taxon-name-part taxon-name-part-type="genus" reg="Paraquedius">P.</tp:taxon-name-part><tp:taxon-name-part taxon-name-part-type="species" reg="marginicollis">marginicollis</tp:taxon-name-part></tp:taxon-name></italic> sp. nov. <bold>H–I</bold><italic><tp:taxon-name><tp:taxon-name-part taxon-name-part-type="genus" reg="Quediellus">Quediellus</tp:taxon-name-part><tp:taxon-name-part taxon-name-part-type="species" reg="debilis">debilis</tp:taxon-name-part></tp:taxon-name></italic> (Horn). Pigmented area on tergite in <bold>E</bold> not shown for clarity but similar to <italic><tp:taxon-name><tp:taxon-name-part taxon-name-part-type="genus" reg="Iratiquedius">I.</tp:taxon-name-part><tp:taxon-name-part taxon-name-part-type="species" reg="seriatus">seriatus.</tp:taxon-name-part></tp:taxon-name></italic> Scale bars: 0.1 mm.</p></caption><graphic xmlns:xlink="http://www.w3.org/1999/xlink" xlink:href="zookeys-1134-129_article-87853__-g009.jpg" position="float" orientation="portrait" xlink:type="simple" id="oo_779767.jpg"><uri content-type="original_file" xlink:type="simple">https://binary.pensoft.net/fig/779767</uri></graphic></fig></tp:treatment-sec><ref-list><ref id="B4"><mixed-citation xmlns:xlink="http://www.w3.org/1999/xlink" xlink:type="simple"><person-group><name name-style="western"><surname>Brunke</surname><given-names>AJ</given-names></name><name name-style="western"><surname>Hansen</surname><given-names>AK</given-names></name><name name-style="western"><surname>Salnitska</surname><given-names>M</given-names></name><name name-style="western"><surname>Kypke</surname><given-names>JL</given-names></name><name name-style="western"><surname>Predeus</surname><given-names>AV</given-names></name><name name-style="western"><surname>Escalona</surname><given-names>HE</given-names></name><name name-style="western"><surname>Chapados</surname><given-names>JT</given-names></name><name name-style="western"><surname>Eyres</surname><given-names>J</given-names></name><name name-style="western"><surname>Richter</surname><given-names>R</given-names></name><name name-style="western"><surname>Smetana</surname><given-names>A</given-names></name><name name-style="western"><surname>Ślipiński</surname><given-names>SA</given-names></name><name name-style="western"><surname>Zwick</surname><given-names>A</given-names></name><name name-style="western"><surname>Hajek</surname><given-names>J</given-names></name><name name-style="western"><surname>Leschen</surname><given-names>RAB</given-names></name><name name-style="western"><surname>Solodovnikov</surname><given-names>A</given-names></name><name name-style="western"><surname>Dettman</surname><given-names>JR</given-names></name></person-group> (<year>2021</year>) <article-title>The limits of <tp:taxon-name><tp:taxon-name-part taxon-name-part-type="tribe">Quediini</tp:taxon-name-part></tp:taxon-name> at last (<tp:taxon-name><tp:taxon-name-part taxon-name-part-type="family">Staphylinidae</tp:taxon-name-part></tp:taxon-name>: <tp:taxon-name><tp:taxon-name-part taxon-name-part-type="subfamily">Staphylininae</tp:taxon-name-part></tp:taxon-name>): a rove beetle mega-radiation resolved by comprehensive sampling and anchored phylogenomics.</article-title><source>Systematic Entomology</source><volume>46</volume>(<issue>2</issue>): <fpage>396</fpage>–<lpage>421</lpage>. <ext-link xlink:href="10.1111/syen.12468" ext-link-type="doi" xlink:type="simple">https://doi.org/10.1111/syen.12468</ext-link></mixed-citation></ref><ref id="B2"><mixed-citation xmlns:xlink="http://www.w3.org/1999/xlink" xlink:type="simple"><person-group><name name-style="western"><surname>Brunke</surname><given-names>AJ</given-names></name><name name-style="western"><surname>Chatzimanolis</surname><given-names>S</given-names></name><name name-style="western"><surname>Schillhammer</surname><given-names>H</given-names></name><name name-style="western"><surname>Solodovnikov</surname><given-names>A</given-names></name></person-group> (<year>2016</year>) <article-title>Early evolution of the hyperdiverse rove beetle tribe <tp:taxon-name><tp:taxon-name-part taxon-name-part-type="tribe">Staphylinini</tp:taxon-name-part></tp:taxon-name> (<tp:taxon-name><tp:taxon-name-part taxon-name-part-type="order">Coleoptera</tp:taxon-name-part></tp:taxon-name>: <tp:taxon-name><tp:taxon-name-part taxon-name-part-type="family">Staphylinidae</tp:taxon-name-part></tp:taxon-name>: <tp:taxon-name><tp:taxon-name-part taxon-name-part-type="subfamily">Staphylininae</tp:taxon-name-part></tp:taxon-name>) and a revision of its higher classification.</article-title><source>Cladistics</source><volume>32</volume>(<issue>4</issue>): <fpage>427</fpage>–<lpage>451</lpage>. <ext-link xlink:href="10.1111/cla.12139" ext-link-type="doi" xlink:type="simple">https://doi.org/10.1111/cla.12139</ext-link></mixed-citation></ref></ref-list></tp:taxon-treatment>
