# Supplementary material for: ﻿A world generic revision of Quediini (Coleoptera, Staphylinidae, Staphylininae), part 1. Early diverging Nearctic lineages
Source: Zookeys. 2022 Dec 8;1134:129–70. doi: 10.3897/zookeys.1134.87853 (PMC9836628; doi:10.3897/zookeys.1134.87853)
Supplement: XML Treatment for Iratiquedius seriatus [file zookeys.1134.87853-treatment6.xml]

<!DOCTYPE tp:taxon-treatment
  PUBLIC "-//TaxonX//DTD Taxonomic Treatment Publishing DTD v0 20100105//EN" "tax-treatment-NSO.dtd">
<tp:taxon-treatment xmlns:tp="http://www.plazi.org/taxpub"><tp:treatment-meta><kwd-group><label>Taxon classification</label><kwd>
                <named-content content-type="kingdom">Animalia</named-content>
              </kwd><kwd>
                <named-content content-type="order">Coleoptera</named-content>
              </kwd><kwd>
                <named-content content-type="family">Staphylinidae</named-content>
              </kwd></kwd-group><mixed-citation publication-type="journal"><person-group><name><surname>Brunke</surname><given-names>Adam J.</given-names></name></person-group><article-title>﻿A world generic revision of <tp:taxon-name><tp:taxon-name-part taxon-name-part-type="tribe">Quediini</tp:taxon-name-part></tp:taxon-name> (<tp:taxon-name><tp:taxon-name-part taxon-name-part-type="order">Coleoptera</tp:taxon-name-part></tp:taxon-name>, <tp:taxon-name><tp:taxon-name-part taxon-name-part-type="family">Staphylinidae</tp:taxon-name-part></tp:taxon-name>, <tp:taxon-name><tp:taxon-name-part taxon-name-part-type="subfamily">Staphylininae</tp:taxon-name-part></tp:taxon-name>), part 1. Early diverging Nearctic lineages</article-title><source>Zookeys</source><day>08</day><month>12</month><year>2022</year><volume>1134</volume><fpage>129</fpage><lpage>170</lpage><pub-id pub-id-type="doi">10.3897/zookeys.1134.87853</pub-id></mixed-citation></tp:treatment-meta><tp:nomenclature><label>﻿</label><tp:taxon-name>
              <object-id xmlns:xlink="http://www.w3.org/1999/xlink" content-type="arpha" xlink:type="simple">A2615E20-2B5B-5C88-9021-A0F48FAD0B85</object-id>
              <tp:taxon-name-part taxon-name-part-type="genus" reg="Iratiquedius">Iratiquedius</tp:taxon-name-part>
              <tp:taxon-name-part taxon-name-part-type="species" reg="seriatus">seriatus</tp:taxon-name-part>
            </tp:taxon-name><tp:taxon-authority>(Horn, 1878)</tp:taxon-authority><tp:taxon-status xmlns:xlink="http://www.w3.org/1999/xlink" xlink:type="simple">comb. nov.</tp:taxon-status><xref ref-type="fig" rid="F2">Figs 2F</xref><xref ref-type="fig" rid="F3">, 3A, D</xref><xref ref-type="fig" rid="F7">, 7A, B, D, E, H, I, L, M</xref><xref ref-type="fig" rid="F9">, 9D</xref><xref ref-type="fig" rid="F11">, 11C (map)</xref><tp:nomenclature-citation-list><tp:nomenclature-citation><tp:taxon-name>
                  <tp:taxon-name-part taxon-name-part-type="genus" reg="Quedius">Quedius</tp:taxon-name-part>
                  <tp:taxon-name-part taxon-name-part-type="species" reg="seriatus">seriatus</tp:taxon-name-part>
                </tp:taxon-name><comment>Horn, 1878: 166.</comment></tp:nomenclature-citation><tp:nomenclature-citation><tp:taxon-name><tp:taxon-name-part taxon-name-part-type="genus" reg="Quedius">Quedius</tp:taxon-name-part> (<tp:taxon-name-part taxon-name-part-type="subgenus" reg="Raphirus">Raphirus</tp:taxon-name-part>) <tp:taxon-name-part taxon-name-part-type="species" reg="seriatus">seriatus</tp:taxon-name-part></tp:taxon-name><comment>: <xref ref-type="bibr" rid="B10">Smetana 1971</xref> (redescription); <xref ref-type="bibr" rid="B2">Brunke et al. 2016</xref>, <xref ref-type="bibr" rid="B3">2019</xref>, <xref ref-type="bibr" rid="B4">2021</xref> (phylogeny, non-<tp:taxon-name><tp:taxon-name-part taxon-name-part-type="genus" reg="Raphirus">Raphirus</tp:taxon-name-part></tp:taxon-name>).</comment></tp:nomenclature-citation></tp:nomenclature-citation-list></tp:nomenclature><tp:treatment-sec sec-type="type locality" id="SECID0EK3BG"><title>Type locality.</title><p>Vancouver, British Columbia, Canada.</p></tp:treatment-sec><tp:treatment-sec sec-type="type material" id="SECID0EP3BG"><title>Type material.</title><p><bold><italic>Holotype</italic> (male, <named-content xmlns:xlink="http://www.w3.org/1999/xlink" content-type="dwc:institutional_code" xlink:title="Museum of Comparative Zoology, Harvard University, Massachusetts, USA" xlink:href="http://grbio.org/institution/museum-comparative-zoology" xlink:type="simple">MCZ</named-content>)</bold>: Van. [Vancouver] [printed label] / [male symbol] / Q. seriatus H. [handwritten label] / Type 7272 [red label]. Examined virtually.</p><p>The holotype male, although not dissected, was collected in Vancouver, British Columbia, Canada and far from the known distribution of <italic><tp:taxon-name><tp:taxon-name-part taxon-name-part-type="genus" reg="Iratiquedius">I.</tp:taxon-name-part><tp:taxon-name-part taxon-name-part-type="species" reg="uncifer">uncifer</tp:taxon-name-part></tp:taxon-name></italic>. Therefore, the identity of this specimen is not in doubt.</p></tp:treatment-sec><tp:treatment-sec sec-type="type material" id="SECID0EV4BG"><title>Non-type material.</title><p><bold>Canada: British Columbia</bold>: Fraser Valley: 7 mi W Hope, 3.VI.1968, Campbell and Smetana (2, <named-content xmlns:xlink="http://www.w3.org/1999/xlink" content-type="dwc:institutional_code" xlink:title="Canadian National Collection of Insects, Arachnids and Nematodes, Ottawa, Ontario, Canada" xlink:href="http://grbio.org/institution/canadian-national-collection-insects-arachnids-and-nematodes" xlink:type="simple">CNC</named-content>); Greater Vancouver: Stanley Park, 28.V.1968, Campbell and Smetana (1, <named-content xmlns:xlink="http://www.w3.org/1999/xlink" content-type="dwc:institutional_code" xlink:title="Canadian National Collection of Insects, Arachnids and Nematodes, Ottawa, Ontario, Canada" xlink:href="http://grbio.org/institution/canadian-national-collection-insects-arachnids-and-nematodes" xlink:type="simple">CNC</named-content>); Vancouver Island: 10 mi E [Port] Alberni, MacMillan Provincial Park, 26.V.1968, Campbell and Smetana (1, <named-content xmlns:xlink="http://www.w3.org/1999/xlink" content-type="dwc:institutional_code" xlink:title="Canadian National Collection of Insects, Arachnids and Nematodes, Ottawa, Ontario, Canada" xlink:href="http://grbio.org/institution/canadian-national-collection-insects-arachnids-and-nematodes" xlink:type="simple">CNC</named-content>); Port Alberni, Mount Arrowsmith, nr. road to ski area, 11.6 km off Highway 4, wet moss on rocks, 20.VII.1979, I.M. Smith (20, <named-content xmlns:xlink="http://www.w3.org/1999/xlink" content-type="dwc:institutional_code" xlink:title="Canadian National Collection of Insects, Arachnids and Nematodes, Ottawa, Ontario, Canada" xlink:href="http://grbio.org/institution/canadian-national-collection-insects-arachnids-and-nematodes" xlink:type="simple">CNC</named-content>); same except: moss on rocks and sticks in stream, 28.VI.1979 (10, <named-content xmlns:xlink="http://www.w3.org/1999/xlink" content-type="dwc:institutional_code" xlink:title="Canadian National Collection of Insects, Arachnids and Nematodes, Ottawa, Ontario, Canada" xlink:href="http://grbio.org/institution/canadian-national-collection-insects-arachnids-and-nematodes" xlink:type="simple">CNC</named-content>); Squamish-Lillooet: Garibaldi Provincial Park, Diamond Head Trail, 1128 m, 1.VIII.1975, J.M. Campbell &amp; B.A. Campbell (3, <named-content xmlns:xlink="http://www.w3.org/1999/xlink" content-type="dwc:institutional_code" xlink:title="Canadian National Collection of Insects, Arachnids and Nematodes, Ottawa, Ontario, Canada" xlink:href="http://grbio.org/institution/canadian-national-collection-insects-arachnids-and-nematodes" xlink:type="simple">CNC</named-content>); Garibaldi Provincial Park, Mimulus Creek, 1645 m, 8.VIII.1975, J.M. &amp; B.A. Campbell (2, <named-content xmlns:xlink="http://www.w3.org/1999/xlink" content-type="dwc:institutional_code" xlink:title="Canadian National Collection of Insects, Arachnids and Nematodes, Ottawa, Ontario, Canada" xlink:href="http://grbio.org/institution/canadian-national-collection-insects-arachnids-and-nematodes" xlink:type="simple">CNC</named-content>).</p><p><bold>United States: California</bold>: El Dorado Co.: 5 mi SW Kyburz, 1219 m, 6.V.1968, Campbell and Smetana (5, <named-content xmlns:xlink="http://www.w3.org/1999/xlink" content-type="dwc:institutional_code" xlink:title="Canadian National Collection of Insects, Arachnids and Nematodes, Ottawa, Ontario, Canada" xlink:href="http://grbio.org/institution/canadian-national-collection-insects-arachnids-and-nematodes" xlink:type="simple">CNC</named-content>); Sierra Co.: 10 mi W Goodyears Bar, Hwy 49, under sandy-muddy moss clumps along cliff by a waterfall, 29.VI.1991, BF &amp; JL Carr (1, <named-content xmlns:xlink="http://www.w3.org/1999/xlink" content-type="dwc:institutional_code" xlink:title="Canadian National Collection of Insects, Arachnids and Nematodes, Ottawa, Ontario, Canada" xlink:href="http://grbio.org/institution/canadian-national-collection-insects-arachnids-and-nematodes" xlink:type="simple">CNC</named-content>); Marin Co.: Point Reyes, 4.VI.1910, A. Fenyes (1 male, <named-content xmlns:xlink="http://www.w3.org/1999/xlink" content-type="dwc:institutional_code" xlink:title="Canadian National Collection of Insects, Arachnids and Nematodes, Ottawa, Ontario, Canada" xlink:href="http://grbio.org/institution/canadian-national-collection-insects-arachnids-and-nematodes" xlink:type="simple">CNC</named-content>); Siskiyou Co.: 5.4 mi SE Seiad Valley, O’Neil Creek, 457 m, 5.VII.1976, L &amp; N Herman (1 female, <named-content xmlns:xlink="http://www.w3.org/1999/xlink" content-type="dwc:institutional_code" xlink:title="Canadian National Collection of Insects, Arachnids and Nematodes, Ottawa, Ontario, Canada" xlink:href="http://grbio.org/institution/canadian-national-collection-insects-arachnids-and-nematodes" xlink:type="simple">CNC</named-content>); <bold>Oregon</bold>: Benton Co.: Mary’s Peak, 1158 m, 27.VII.1979, J.M. &amp; B.A. Campbell (8, <named-content xmlns:xlink="http://www.w3.org/1999/xlink" content-type="dwc:institutional_code" xlink:title="Canadian National Collection of Insects, Arachnids and Nematodes, Ottawa, Ontario, Canada" xlink:href="http://grbio.org/institution/canadian-national-collection-insects-arachnids-and-nematodes" xlink:type="simple">CNC</named-content>); same except 9.V.1968 (5, <named-content xmlns:xlink="http://www.w3.org/1999/xlink" content-type="dwc:institutional_code" xlink:title="Canadian National Collection of Insects, Arachnids and Nematodes, Ottawa, Ontario, Canada" xlink:href="http://grbio.org/institution/canadian-national-collection-insects-arachnids-and-nematodes" xlink:type="simple">CNC</named-content>); Mary’s Peak, 1066 m, waterfalls, 5.V.1973, E.M. Benedict (3, <named-content xmlns:xlink="http://www.w3.org/1999/xlink" content-type="dwc:institutional_code" xlink:title="Canadian National Collection of Insects, Arachnids and Nematodes, Ottawa, Ontario, Canada" xlink:href="http://grbio.org/institution/canadian-national-collection-insects-arachnids-and-nematodes" xlink:type="simple">CNC</named-content>); Clackamas Co.: mile 1 Timberline Lodge Road, 1463 m, 29.VII.1979, J.M. &amp; B.A. Campbell (8, <named-content xmlns:xlink="http://www.w3.org/1999/xlink" content-type="dwc:institutional_code" xlink:title="Canadian National Collection of Insects, Arachnids and Nematodes, Ottawa, Ontario, Canada" xlink:href="http://grbio.org/institution/canadian-national-collection-insects-arachnids-and-nematodes" xlink:type="simple">CNC</named-content>); same except 28.VI.1974, A. &amp; D. Smetana (2, <named-content xmlns:xlink="http://www.w3.org/1999/xlink" content-type="dwc:institutional_code" xlink:title="Canadian National Collection of Insects, Arachnids and Nematodes, Ottawa, Ontario, Canada" xlink:href="http://grbio.org/institution/canadian-national-collection-insects-arachnids-and-nematodes" xlink:type="simple">CNC</named-content>); Mt. Hood National Forest, Still Creek, Tributary at Highway 173, 1280 m, conifer forest, moss at stream edge, 15.V.2012, A. Newton and M. Thayer (1, <named-content xmlns:xlink="http://www.w3.org/1999/xlink" content-type="dwc:institutional_code" xlink:title="Integrative Research Center, The Field Museum of Natural History, Chicago, Illinois, USA" xlink:href="http://grbio.org/institution/field-museum-natural-history" xlink:type="simple">FMNH</named-content>); Douglas Co.: Scottsburg Bridge on Umpqua River, Hwy 38, moss, 11.XII.1971, E.M. Benedict (3, <named-content xmlns:xlink="http://www.w3.org/1999/xlink" content-type="dwc:institutional_code" xlink:title="Canadian National Collection of Insects, Arachnids and Nematodes, Ottawa, Ontario, Canada" xlink:href="http://grbio.org/institution/canadian-national-collection-insects-arachnids-and-nematodes" xlink:type="simple">CNC</named-content>); Hood River Co.: Mount Hood National Forest, Switchback Falls, 1340 m, 30.VII.1979, J.M. &amp; B.A. Campbell (1, <named-content xmlns:xlink="http://www.w3.org/1999/xlink" content-type="dwc:institutional_code" xlink:title="Canadian National Collection of Insects, Arachnids and Nematodes, Ottawa, Ontario, Canada" xlink:href="http://grbio.org/institution/canadian-national-collection-insects-arachnids-and-nematodes" xlink:type="simple">CNC</named-content>); Mount Hood National Forest, Umbrella Falls, 1828 m, 30.VII.1930, J.M. &amp; B.A. Campbell (2, <named-content xmlns:xlink="http://www.w3.org/1999/xlink" content-type="dwc:institutional_code" xlink:title="Canadian National Collection of Insects, Arachnids and Nematodes, Ottawa, Ontario, Canada" xlink:href="http://grbio.org/institution/canadian-national-collection-insects-arachnids-and-nematodes" xlink:type="simple">CNC</named-content>); Mount Hood National Forest, near Barlow Pass, 1220 m, 29.VI.1974, treading wet moss intermixed with low vegetation, muddy edge of small forest marsh, A. &amp; D. Smetana (23, <named-content xmlns:xlink="http://www.w3.org/1999/xlink" content-type="dwc:institutional_code" xlink:title="Canadian National Collection of Insects, Arachnids and Nematodes, Ottawa, Ontario, Canada" xlink:href="http://grbio.org/institution/canadian-national-collection-insects-arachnids-and-nematodes" xlink:type="simple">CNC</named-content>); Jackson Co.: Highway 140, Little Butte Creek, 23.VI.1974, A. &amp; D. Smetana (1, <named-content xmlns:xlink="http://www.w3.org/1999/xlink" content-type="dwc:institutional_code" xlink:title="Canadian National Collection of Insects, Arachnids and Nematodes, Ottawa, Ontario, Canada" xlink:href="http://grbio.org/institution/canadian-national-collection-insects-arachnids-and-nematodes" xlink:type="simple">CNC</named-content>); Tillimook Co.: 1 mi S Hebo, 28.VII.1979, J.M. &amp; B.A. Campbell (1, <named-content xmlns:xlink="http://www.w3.org/1999/xlink" content-type="dwc:institutional_code" xlink:title="Canadian National Collection of Insects, Arachnids and Nematodes, Ottawa, Ontario, Canada" xlink:href="http://grbio.org/institution/canadian-national-collection-insects-arachnids-and-nematodes" xlink:type="simple">CNC</named-content>); <bold>Washington</bold>: Clallam Co.: 10 mi S Sequim, 12.V.1968, Smetana and Campbell (3, <named-content xmlns:xlink="http://www.w3.org/1999/xlink" content-type="dwc:institutional_code" xlink:title="Canadian National Collection of Insects, Arachnids and Nematodes, Ottawa, Ontario, Canada" xlink:href="http://grbio.org/institution/canadian-national-collection-insects-arachnids-and-nematodes" xlink:type="simple">CNC</named-content>); 5 mi W Forks, 14.V.1968, Smetana and Campbell (3, <named-content xmlns:xlink="http://www.w3.org/1999/xlink" content-type="dwc:institutional_code" xlink:title="Canadian National Collection of Insects, Arachnids and Nematodes, Ottawa, Ontario, Canada" xlink:href="http://grbio.org/institution/canadian-national-collection-insects-arachnids-and-nematodes" xlink:type="simple">CNC</named-content>); 6.5 mi N Sappho, 16.VII.1978, 365 m, L&amp;N. Herman (1, <named-content xmlns:xlink="http://www.w3.org/1999/xlink" content-type="dwc:institutional_code" xlink:title="Canadian National Collection of Insects, Arachnids and Nematodes, Ottawa, Ontario, Canada" xlink:href="http://grbio.org/institution/canadian-national-collection-insects-arachnids-and-nematodes" xlink:type="simple">CNC</named-content>); 7 mi S Port Angeles, Sphagnum moss at water’s edge, 640 m, 14.VII.1975, A. Newton &amp; M. Thayer (2, <named-content xmlns:xlink="http://www.w3.org/1999/xlink" content-type="dwc:institutional_code" xlink:title="Canadian National Collection of Insects, Arachnids and Nematodes, Ottawa, Ontario, Canada" xlink:href="http://grbio.org/institution/canadian-national-collection-insects-arachnids-and-nematodes" xlink:type="simple">CNC</named-content>); same except: 11.VIII.1979, J.M. &amp; B.A. Campbell (4, <named-content xmlns:xlink="http://www.w3.org/1999/xlink" content-type="dwc:institutional_code" xlink:title="Canadian National Collection of Insects, Arachnids and Nematodes, Ottawa, Ontario, Canada" xlink:href="http://grbio.org/institution/canadian-national-collection-insects-arachnids-and-nematodes" xlink:type="simple">CNC</named-content>); 5 mi N Elwah Ranger Station, sifting moss and leaf litter along small stream, 12.VIII.1979, J.M. &amp; B.A. Campbell (1, <named-content xmlns:xlink="http://www.w3.org/1999/xlink" content-type="dwc:institutional_code" xlink:title="Canadian National Collection of Insects, Arachnids and Nematodes, Ottawa, Ontario, Canada" xlink:href="http://grbio.org/institution/canadian-national-collection-insects-arachnids-and-nematodes" xlink:type="simple">CNC</named-content>); Jefferson Co.: Hoh Rainforest Ranger Station, 13.V.1968, Campbell and Smetana (4, <named-content xmlns:xlink="http://www.w3.org/1999/xlink" content-type="dwc:institutional_code" xlink:title="Canadian National Collection of Insects, Arachnids and Nematodes, Ottawa, Ontario, Canada" xlink:href="http://grbio.org/institution/canadian-national-collection-insects-arachnids-and-nematodes" xlink:type="simple">CNC</named-content>); Pierce Co.: Mount Rainier National Park, end of West Line Road, 3.VIII.1973, 1127 m, J.M. &amp; B.A. Campbell (11, <named-content xmlns:xlink="http://www.w3.org/1999/xlink" content-type="dwc:institutional_code" xlink:title="Canadian National Collection of Insects, Arachnids and Nematodes, Ottawa, Ontario, Canada" xlink:href="http://grbio.org/institution/canadian-national-collection-insects-arachnids-and-nematodes" xlink:type="simple">CNC</named-content>); Mount Rainier National Park, Larrupin Falls, 1097 m, 3.VIII.1979, J.M. &amp; B.A. Campbell (2, <named-content xmlns:xlink="http://www.w3.org/1999/xlink" content-type="dwc:institutional_code" xlink:title="Canadian National Collection of Insects, Arachnids and Nematodes, Ottawa, Ontario, Canada" xlink:href="http://grbio.org/institution/canadian-national-collection-insects-arachnids-and-nematodes" xlink:type="simple">CNC</named-content>); Mount Rainier National Park, Nisqually River, 1219 m, 16.V.1968, Campbell and Smetana (4, <named-content xmlns:xlink="http://www.w3.org/1999/xlink" content-type="dwc:institutional_code" xlink:title="Canadian National Collection of Insects, Arachnids and Nematodes, Ottawa, Ontario, Canada" xlink:href="http://grbio.org/institution/canadian-national-collection-insects-arachnids-and-nematodes" xlink:type="simple">CNC</named-content>); Mount Rainier National Park, Tahoma Creek, 730 m, 10.VII.1973, beaver ponds on creek, treading moss and grassy vegetation, A. &amp; D. Smetana (9, <named-content xmlns:xlink="http://www.w3.org/1999/xlink" content-type="dwc:institutional_code" xlink:title="Canadian National Collection of Insects, Arachnids and Nematodes, Ottawa, Ontario, Canada" xlink:href="http://grbio.org/institution/canadian-national-collection-insects-arachnids-and-nematodes" xlink:type="simple">CNC</named-content>); Mount Rainier National Park, Van Trump Park Trail, 1645 m, 4.VIII.1979, J.M. &amp; B.A. Campbell (1, <named-content xmlns:xlink="http://www.w3.org/1999/xlink" content-type="dwc:institutional_code" xlink:title="Canadian National Collection of Insects, Arachnids and Nematodes, Ottawa, Ontario, Canada" xlink:href="http://grbio.org/institution/canadian-national-collection-insects-arachnids-and-nematodes" xlink:type="simple">CNC</named-content>); Skamania Co.: Mount St. Helens, Spirit Lake, Bear Creek, 975 m, 6.VII.1974, A. &amp; D. Smetana (1, <named-content xmlns:xlink="http://www.w3.org/1999/xlink" content-type="dwc:institutional_code" xlink:title="Canadian National Collection of Insects, Arachnids and Nematodes, Ottawa, Ontario, Canada" xlink:href="http://grbio.org/institution/canadian-national-collection-insects-arachnids-and-nematodes" xlink:type="simple">CNC</named-content>); Whatcom Co.: Mount Baker National Forest, Bagley Creek nr. Silver Creek Campground, 10.VII.1974, 609 m, A. &amp; D. Smetana (1, <named-content xmlns:xlink="http://www.w3.org/1999/xlink" content-type="dwc:institutional_code" xlink:title="Canadian National Collection of Insects, Arachnids and Nematodes, Ottawa, Ontario, Canada" xlink:href="http://grbio.org/institution/canadian-national-collection-insects-arachnids-and-nematodes" xlink:type="simple">CNC</named-content>).</p></tp:treatment-sec><tp:treatment-sec sec-type="diagnosis" id="SECID0E6DAI"><title>Diagnosis.</title><p><italic><tp:taxon-name><tp:taxon-name-part taxon-name-part-type="genus" reg="Iratiquedius">Iratiquedius</tp:taxon-name-part><tp:taxon-name-part taxon-name-part-type="species" reg="seriatus">seriatus</tp:taxon-name-part></tp:taxon-name></italic> can be distinguished from all other <italic><tp:taxon-name><tp:taxon-name-part taxon-name-part-type="genus" reg="Iratiquedius">Iratiquedius</tp:taxon-name-part></tp:taxon-name></italic> except <italic><tp:taxon-name><tp:taxon-name-part taxon-name-part-type="genus" reg="Iratiquedius">I.</tp:taxon-name-part><tp:taxon-name-part taxon-name-part-type="species" reg="uncifer">uncifer</tp:taxon-name-part></tp:taxon-name></italic> by a combination of: pronotum missing microsculpture on at least parts of the pronotum; elytra with serial punctation. From <italic><tp:taxon-name><tp:taxon-name-part taxon-name-part-type="genus" reg="Iratiquedius">I.</tp:taxon-name-part><tp:taxon-name-part taxon-name-part-type="species" reg="uncifer">uncifer</tp:taxon-name-part></tp:taxon-name></italic>, it can be distinguished either by the rounded apices of the ventral paired sclerites of the internal sac, or the evenly convex disc of female tergite X.</p></tp:treatment-sec><tp:treatment-sec sec-type="redescription" id="SECID0ENFAI"><title>Redescription.</title><p>Measurements ♂ (<italic>n</italic> = 5): <abbrev xmlns:xlink="http://www.w3.org/1999/xlink" xlink:title="Head width, the greatest width, including the eyes" id="ABBRID0EVFAI" xlink:type="simple">HW</abbrev>/<abbrev xmlns:xlink="http://www.w3.org/1999/xlink" xlink:title="Head length, at middle, from the anterior margin of frons to the nuchal ridge" id="ABBRID0EZFAI" xlink:type="simple">HL</abbrev> 1.06–1.11; <abbrev xmlns:xlink="http://www.w3.org/1999/xlink" xlink:title="Pronotum width, greatest width" id="ABBRID0E4FAI" xlink:type="simple">PW</abbrev>/<abbrev xmlns:xlink="http://www.w3.org/1999/xlink" xlink:title="Pronotum length, at middle" id="ABBRID0EBGAI" xlink:type="simple">PL</abbrev> 1.00–1.03; <abbrev xmlns:xlink="http://www.w3.org/1999/xlink" xlink:title="Elytral width, greatest width" id="ABBRID0EFGAI" xlink:type="simple">EW</abbrev>/<abbrev xmlns:xlink="http://www.w3.org/1999/xlink" xlink:title="Elytral length, greatest length taken from level of the anteriormost large, lateral macroseta to apex of elytra. Its length approximates the length of the elytra not covered by the pronotum and therefore contributing to the forebody length" id="ABBRID0EJGAI" xlink:type="simple">EL</abbrev> 1.22–1.26; <abbrev xmlns:xlink="http://www.w3.org/1999/xlink" xlink:title="Sutural length, length of elytral suture" id="ABBRID0EOGAI" xlink:type="simple">ESut</abbrev>/<abbrev xmlns:xlink="http://www.w3.org/1999/xlink" xlink:title="Pronotum length, at middle" id="ABBRID0ESGAI" xlink:type="simple">PL</abbrev> 0.76–0.81; <abbrev xmlns:xlink="http://www.w3.org/1999/xlink" xlink:title="Pronotum width, greatest width" id="ABBRID0EWGAI" xlink:type="simple">PW</abbrev>/<abbrev xmlns:xlink="http://www.w3.org/1999/xlink" xlink:title="Head width, the greatest width, including the eyes" id="ABBRID0E1GAI" xlink:type="simple">HW</abbrev> 1.03–1.06; forebody length 2.3–2.6 mm.</p><p>Measurements ♀ (<italic>n</italic> = 5): <abbrev xmlns:xlink="http://www.w3.org/1999/xlink" xlink:title="Head width, the greatest width, including the eyes" id="ABBRID0ECHAI" xlink:type="simple">HW</abbrev>/<abbrev xmlns:xlink="http://www.w3.org/1999/xlink" xlink:title="Head length, at middle, from the anterior margin of frons to the nuchal ridge" id="ABBRID0EGHAI" xlink:type="simple">HL</abbrev> 1.07–1.10; <abbrev xmlns:xlink="http://www.w3.org/1999/xlink" xlink:title="Pronotum width, greatest width" id="ABBRID0EKHAI" xlink:type="simple">PW</abbrev>/<abbrev xmlns:xlink="http://www.w3.org/1999/xlink" xlink:title="Pronotum length, at middle" id="ABBRID0EOHAI" xlink:type="simple">PL</abbrev> 1.01–1.04; <abbrev xmlns:xlink="http://www.w3.org/1999/xlink" xlink:title="Elytral width, greatest width" id="ABBRID0ESHAI" xlink:type="simple">EW</abbrev>/<abbrev xmlns:xlink="http://www.w3.org/1999/xlink" xlink:title="Elytral length, greatest length taken from level of the anteriormost large, lateral macroseta to apex of elytra. Its length approximates the length of the elytra not covered by the pronotum and therefore contributing to the forebody length" id="ABBRID0EWHAI" xlink:type="simple">EL</abbrev> 1.22–1.27; <abbrev xmlns:xlink="http://www.w3.org/1999/xlink" xlink:title="Sutural length, length of elytral suture" id="ABBRID0E2HAI" xlink:type="simple">ESut</abbrev>/<abbrev xmlns:xlink="http://www.w3.org/1999/xlink" xlink:title="Pronotum length, at middle" id="ABBRID0E6HAI" xlink:type="simple">PL</abbrev> 0.82–0.86; <abbrev xmlns:xlink="http://www.w3.org/1999/xlink" xlink:title="Pronotum width, greatest width" id="ABBRID0EDIAI" xlink:type="simple">PW</abbrev>/<abbrev xmlns:xlink="http://www.w3.org/1999/xlink" xlink:title="Head width, the greatest width, including the eyes" id="ABBRID0EHIAI" xlink:type="simple">HW</abbrev> 1.00–1.06; forebody length 2.4–2.9 mm.</p><p>Head dark brown; pronotum dark reddish brown, with sides often paler, red to reddish orange, some individuals with pronotum entirely pale reddish orange; elytra with metallic blue to greenish blue reflection, base, sides and apices often non-metallic, pale red to reddish orange; antennae yellowish brown, segments generally becoming darker toward the apex, segments usually with apices darker, antennomeres 6–11 often entirely dark brown; maxillary and labial palpi usually dark brown, sometimes brownish yellow with apical segment darker; legs brownish yellow, all femora, tarsi and metacoxae dark brown; abdominal tergites dark brown, sternites with broadly pale apices.</p><p>Head slightly transverse, appearing orbicular, temples extremely short, following outline of eye to neck; disc of head with sparse transverse waves, becoming vague meshes in places, frons with similar microsculpture but twice as dense; posterior frontal puncture located at posterior third of eye; interocular punctures absent; labrum short, transverse, forming two lobes; right mandible with single, simple tooth (Fig. <xref ref-type="fig" rid="F3">3D</xref>); area between anterior frontal punctures with Y-shaped impression; antennomeres 1–4 or 1–5 distinctly elongate, 6 and 7 subquadrate, 8–10 subquadrate to transverse; pronotum roughly shield-shaped to subparallel-sided, about as long as wide to scarcely wider than long; disc with variable microsculpture that is always broken or missing on at least some parts, or disc entirely without microsculpture; microsculpture when present consisting of transverse waves, often becoming meshes on anterior angles; elytra moderately transverse, slightly to markedly dilated at apex, slightly longer at suture relative to pronotum in females; disc with only serial rows of macropunctures in sutural, two discal, and one lateral row, disc without microsculpture; epipleuron with fine, evenly distributed setae; abdominal tergites III–V with slight basal impression, tergites III–VII with discrete patches of sparse, golden setae in a larger basal pair and smaller pair posterolaterad of basal pair, patches often blending together, golden setae often appearing brownish if specimen is greasy or wet; punctation of tergites sparse, generally becoming less dense toward apex and middle of disc, tergite VI–VIII very sparsely punctate in apical half, punctures separated by many times their diameter; tergites with dense microsculpture of transverse waves; sternites without patches of golden setae.</p><p><bold>Male.</bold> Sternite VIII with distinct, moderately deep and rounded emargination; tergite X triangular to elongate triangular, with apical row of setae on or slightly removed from the margin; sternite IX overall moderately narrow to strongly dilated at midlength, with short to moderately long asymmetrical basal part and wide, with moderately deep to shallow emargination; median lobe without teeth, in ventral view with expanded subapical part delineated by a pair of marginal ridges, narrowing to rounded apex that is obtuse to acute, with pair of inner ridges (Fig. <xref ref-type="fig" rid="F7">7A, B</xref>); median lobe in lateral view strongly projected ventrad, slender to broadly triangular, ventral face evenly arcuate or with distinct bulges, apex sharp and narrow (Fig. <xref ref-type="fig" rid="F7">7D, E</xref>); internal sac with paired ventral sclerites, shape most apparent when everted, in situ with only apices showing, apices narrow and rounded, narrow part variable in length and curvature, expanded to wide rounded basal part (Fig. <xref ref-type="fig" rid="F7">7H, I</xref>); paramere about as long or slightly longer than median lobe, stout, subparallel to slightly converging apicad, with slightly to markedly emarginate, rounded apex, peg setae arranged in pair of longitudinal, slightly curved fields (Fig. <xref ref-type="fig" rid="F7">7L, M</xref>).</p><p><bold>Female.</bold> Tergite X elongate triangular, with apex nearly truncate and subrectangular to narrowly rounded, disc evenly convex, with row of marginal setae (Fig. <xref ref-type="fig" rid="F9">9D</xref>).</p></tp:treatment-sec><tp:treatment-sec sec-type="distribution" id="SECID0EOJAI"><title>Distribution.</title><p><bold>Canada</bold>: BC. <bold>United States</bold>: CA, OR, WA.</p></tp:treatment-sec><tp:treatment-sec sec-type="Bionomics" id="SECID0EYJAI"><title>Bionomics.</title><p>This species is strongly associated with water-soaked moss, especially growing along waterfalls and small, fast flowing creeks. Other specimens were collected in moss and other debris along the margins of forested marshes. <italic><tp:taxon-name><tp:taxon-name-part taxon-name-part-type="genus" reg="Iratiquedius">Iratiquedius</tp:taxon-name-part><tp:taxon-name-part taxon-name-part-type="species" reg="seriatus">seriatus</tp:taxon-name-part></tp:taxon-name></italic> is known from a wide range of elevations ranging from near sea level (Stanley Park, BC) to 1828 m.</p></tp:treatment-sec><tp:treatment-sec sec-type="comments" id="SECID0EJKAI"><title>Comments.</title><p>Within <italic><tp:taxon-name><tp:taxon-name-part taxon-name-part-type="genus" reg="Iratiquedius">I.</tp:taxon-name-part><tp:taxon-name-part taxon-name-part-type="species" reg="seriatus">seriatus</tp:taxon-name-part></tp:taxon-name></italic>, there is some variation in the length and curvature of the narrow, rounded end of the ventral paired sclerites within the internal sac (Fig. <xref ref-type="fig" rid="F7">7H–I</xref>), which seems to be consistent within a collecting event. The species is also unusually variable in the microsculpture of the pronotum, and shapes of male tergite X, sternite IX and the median lobe. Sequencing of additional CO1 barcodes is underway to establish whether molecular clusters correspond with this variation. With the barcode data available thus far (including two full length), a single OTU was identified by the cluster analysis, with 2.29% within-cluster variation (Fig. <xref ref-type="fig" rid="F10">10</xref>). This OTU cluster also contained a half-length sequence of <italic><tp:taxon-name><tp:taxon-name-part taxon-name-part-type="genus" reg="Iratiquedius">I.</tp:taxon-name-part><tp:taxon-name-part taxon-name-part-type="species" reg="uncifer">uncifer</tp:taxon-name-part></tp:taxon-name></italic> and a subcluster of entirely <italic><tp:taxon-name><tp:taxon-name-part taxon-name-part-type="genus" reg="Iratiquedius">I.</tp:taxon-name-part><tp:taxon-name-part taxon-name-part-type="species" reg="seriatus">seriatus</tp:taxon-name-part></tp:taxon-name></italic>, with little divergence between the two. The paramere may be distinctly emarginate in some individuals (Fig. <xref ref-type="fig" rid="F7">7M</xref>) but this is variable among co-collected specimens and is considered to be intraspecific variation.</p></tp:treatment-sec><tp:treatment-sec><!--Section generated to contain objects referenced in tp:taxon-treatment.--><fig id="F2" position="float" orientation="portrait"><object-id xmlns:xlink="http://www.w3.org/1999/xlink" content-type="doi" xlink:type="simple">10.3897/zookeys.1134.87853.figure2</object-id><object-id xmlns:xlink="http://www.w3.org/1999/xlink" content-type="arpha" xlink:type="simple">2ED280F6-B902-51F2-8440-3C5E6EF8F1EA</object-id><label>Figure 2.</label><caption><p><bold>A–H</bold> dorsal habitus of <bold>A, B</bold><italic><tp:taxon-name><tp:taxon-name-part taxon-name-part-type="genus" reg="Iratiquedius">Iratiquedius</tp:taxon-name-part><tp:taxon-name-part taxon-name-part-type="species" reg="amabilis">amabilis</tp:taxon-name-part></tp:taxon-name></italic> (Smetana) <bold>A</bold> male holotype <bold>B</bold> female non-type <bold>C, D</bold><italic><tp:taxon-name><tp:taxon-name-part taxon-name-part-type="genus" reg="Iratiquedius">I.</tp:taxon-name-part><tp:taxon-name-part taxon-name-part-type="species" reg="mutator">mutator</tp:taxon-name-part></tp:taxon-name></italic> (Smetana) <bold>C</bold> male non-type <bold>D</bold> female holotype <bold>E</bold><italic><tp:taxon-name><tp:taxon-name-part taxon-name-part-type="genus" reg="Iratiquedius">I.</tp:taxon-name-part><tp:taxon-name-part taxon-name-part-type="species" reg="prostans">prostans</tp:taxon-name-part></tp:taxon-name></italic> (Horn) <bold>F</bold><italic><tp:taxon-name><tp:taxon-name-part taxon-name-part-type="genus" reg="Iratiquedius">I.</tp:taxon-name-part><tp:taxon-name-part taxon-name-part-type="species" reg="seriatus">seriatus</tp:taxon-name-part></tp:taxon-name></italic> (Horn) <bold>G</bold><italic><tp:taxon-name><tp:taxon-name-part taxon-name-part-type="genus" reg="Paraquedius">Paraquedius</tp:taxon-name-part><tp:taxon-name-part taxon-name-part-type="species" reg="puncticeps">puncticeps</tp:taxon-name-part></tp:taxon-name></italic> (Horn) <bold>H</bold><italic><tp:taxon-name><tp:taxon-name-part taxon-name-part-type="genus" reg="Paraquedius">P.</tp:taxon-name-part><tp:taxon-name-part taxon-name-part-type="species" reg="marginicollis">marginicollis</tp:taxon-name-part></tp:taxon-name></italic> sp. nov. Scale bars: 1 mm.</p></caption><graphic xmlns:xlink="http://www.w3.org/1999/xlink" xlink:href="zookeys-1134-129_article-87853__-g002.jpg" position="float" orientation="portrait" xlink:type="simple" id="oo_779760.jpg"><uri content-type="original_file" xlink:type="simple">https://binary.pensoft.net/fig/779760</uri></graphic></fig><fig id="F3" position="float" orientation="portrait"><object-id xmlns:xlink="http://www.w3.org/1999/xlink" content-type="doi" xlink:type="simple">10.3897/zookeys.1134.87853.figure3</object-id><object-id xmlns:xlink="http://www.w3.org/1999/xlink" content-type="arpha" xlink:type="simple">C45ED732-86FC-5E8A-84F3-BA5832F7F7F0</object-id><label>Figure 3.</label><caption><p><bold>A–D</bold> dorsal head <bold>A, B</bold> showing confluence of inner eye margin and supra-antennal carina (arrow) <bold>E, F</bold> abdominal tergites <bold>A, D</bold><italic><tp:taxon-name><tp:taxon-name-part taxon-name-part-type="genus" reg="Iratiquedius">Iratiquedius</tp:taxon-name-part><tp:taxon-name-part taxon-name-part-type="species" reg="seriatus">seriatus</tp:taxon-name-part></tp:taxon-name></italic> (Horn) <bold>B</bold><tp:taxon-name><tp:taxon-name-part taxon-name-part-type="genus" reg="Quedius">Quedius</tp:taxon-name-part> (<tp:taxon-name-part taxon-name-part-type="subgenus" reg="Raphirus">Raphirus</tp:taxon-name-part>) <tp:taxon-name-part taxon-name-part-type="species" reg="probus">probus</tp:taxon-name-part></tp:taxon-name> (Casey) <bold>C, E</bold><italic><tp:taxon-name><tp:taxon-name-part taxon-name-part-type="genus" reg="Iratiquedius">I.</tp:taxon-name-part><tp:taxon-name-part taxon-name-part-type="species" reg="amabilis">amabilis</tp:taxon-name-part></tp:taxon-name></italic> (Smetana) <bold>F</bold><italic><tp:taxon-name><tp:taxon-name-part taxon-name-part-type="genus" reg="Iratiquedius">I.</tp:taxon-name-part><tp:taxon-name-part taxon-name-part-type="species" reg="prostans">prostans</tp:taxon-name-part></tp:taxon-name></italic> (Horn). Abbreviations: af = anterior frontal puncture; b = basal puncture; pf = posterior frontal puncture; sa = supra-antennal puncture. Scale bars: 0.1 mm (<bold>A, B</bold>); 0.5 mm (<bold>C–F</bold>).</p></caption><graphic xmlns:xlink="http://www.w3.org/1999/xlink" xlink:href="zookeys-1134-129_article-87853__-g003.jpg" position="float" orientation="portrait" xlink:type="simple" id="oo_779761.jpg"><uri content-type="original_file" xlink:type="simple">https://binary.pensoft.net/fig/779761</uri></graphic></fig><fig id="F7" position="float" orientation="portrait"><object-id xmlns:xlink="http://www.w3.org/1999/xlink" content-type="doi" xlink:type="simple">10.3897/zookeys.1134.87853.figure7</object-id><object-id xmlns:xlink="http://www.w3.org/1999/xlink" content-type="arpha" xlink:type="simple">D2DA62F8-AEBE-536E-9280-D6BF63608DC8</object-id><label>Figure 7.</label><caption><p><bold>A–K</bold> median lobe of aedeagus <bold>A–C</bold> in ventral view <bold>D–K</bold> in lateral view <bold>H, J</bold> internal sac partly everted, showing paired ventral sclerites <bold>I, K</bold> completely everted <bold>L–N</bold> underside of paramere showing peg setae <bold>A, B, D, E, H, I, L, M</bold><italic><tp:taxon-name><tp:taxon-name-part taxon-name-part-type="genus" reg="Iratiquedius">Iratiquedius</tp:taxon-name-part><tp:taxon-name-part taxon-name-part-type="species" reg="seriatus">seriatus</tp:taxon-name-part></tp:taxon-name></italic> (Horn) <bold>C, F, G, J, K, N</bold><italic><tp:taxon-name><tp:taxon-name-part taxon-name-part-type="genus" reg="Iratiquedius">I.</tp:taxon-name-part><tp:taxon-name-part taxon-name-part-type="species" reg="uncifer">uncifer</tp:taxon-name-part></tp:taxon-name></italic> sp. nov. Scale bars: 0.1 mm.</p></caption><graphic xmlns:xlink="http://www.w3.org/1999/xlink" xlink:href="zookeys-1134-129_article-87853__-g007.jpg" position="float" orientation="portrait" xlink:type="simple" id="oo_779765.jpg"><uri content-type="original_file" xlink:type="simple">https://binary.pensoft.net/fig/779765</uri></graphic></fig><fig id="F9" position="float" orientation="portrait"><object-id xmlns:xlink="http://www.w3.org/1999/xlink" content-type="doi" xlink:type="simple">10.3897/zookeys.1134.87853.figure9</object-id><object-id xmlns:xlink="http://www.w3.org/1999/xlink" content-type="arpha" xlink:type="simple">8D01AAAB-50A3-5829-B6E8-B0691CBCA470</object-id><label>Figure 9.</label><caption><p><bold>A–I</bold> female tergite X <bold>A</bold><italic><tp:taxon-name><tp:taxon-name-part taxon-name-part-type="genus" reg="Iratiquedius">Iratiquedius</tp:taxon-name-part><tp:taxon-name-part taxon-name-part-type="species" reg="amabilis">amabilis</tp:taxon-name-part></tp:taxon-name></italic> (Smetana) <bold>B</bold><italic><tp:taxon-name><tp:taxon-name-part taxon-name-part-type="genus" reg="Iratiquedius">I.</tp:taxon-name-part><tp:taxon-name-part taxon-name-part-type="species" reg="mutator">mutator</tp:taxon-name-part></tp:taxon-name></italic> (Smetana) <bold>C</bold><italic><tp:taxon-name><tp:taxon-name-part taxon-name-part-type="genus" reg="Iratiquedius">I.</tp:taxon-name-part><tp:taxon-name-part taxon-name-part-type="species" reg="prostans">prostans</tp:taxon-name-part></tp:taxon-name></italic> (Horn) <bold>D</bold><italic><tp:taxon-name><tp:taxon-name-part taxon-name-part-type="genus" reg="Iratiquedius">I.</tp:taxon-name-part><tp:taxon-name-part taxon-name-part-type="species" reg="seriatus">seriatus</tp:taxon-name-part></tp:taxon-name></italic> (Horn), evenly convex <bold>E</bold><italic><tp:taxon-name><tp:taxon-name-part taxon-name-part-type="genus" reg="Iratiquedius">I.</tp:taxon-name-part><tp:taxon-name-part taxon-name-part-type="species" reg="uncifer">uncifer</tp:taxon-name-part></tp:taxon-name></italic> sp. nov., discal impression <bold>F</bold><italic><tp:taxon-name><tp:taxon-name-part taxon-name-part-type="genus" reg="Paraquedius">Paraquedius</tp:taxon-name-part><tp:taxon-name-part taxon-name-part-type="species" reg="puncticeps">puncticeps</tp:taxon-name-part></tp:taxon-name></italic> (Horn) <bold>G</bold><italic><tp:taxon-name><tp:taxon-name-part taxon-name-part-type="genus" reg="Paraquedius">P.</tp:taxon-name-part><tp:taxon-name-part taxon-name-part-type="species" reg="marginicollis">marginicollis</tp:taxon-name-part></tp:taxon-name></italic> sp. nov. <bold>H–I</bold><italic><tp:taxon-name><tp:taxon-name-part taxon-name-part-type="genus" reg="Quediellus">Quediellus</tp:taxon-name-part><tp:taxon-name-part taxon-name-part-type="species" reg="debilis">debilis</tp:taxon-name-part></tp:taxon-name></italic> (Horn). Pigmented area on tergite in <bold>E</bold> not shown for clarity but similar to <italic><tp:taxon-name><tp:taxon-name-part taxon-name-part-type="genus" reg="Iratiquedius">I.</tp:taxon-name-part><tp:taxon-name-part taxon-name-part-type="species" reg="seriatus">seriatus.</tp:taxon-name-part></tp:taxon-name></italic> Scale bars: 0.1 mm.</p></caption><graphic xmlns:xlink="http://www.w3.org/1999/xlink" xlink:href="zookeys-1134-129_article-87853__-g009.jpg" position="float" orientation="portrait" xlink:type="simple" id="oo_779767.jpg"><uri content-type="original_file" xlink:type="simple">https://binary.pensoft.net/fig/779767</uri></graphic></fig><fig id="F11" position="float" orientation="portrait"><object-id xmlns:xlink="http://www.w3.org/1999/xlink" content-type="doi" xlink:type="simple">10.3897/zookeys.1134.87853.figure11</object-id><object-id xmlns:xlink="http://www.w3.org/1999/xlink" content-type="arpha" xlink:type="simple">A81BD6BE-79ED-56DD-B908-B10A09D4E435</object-id><label>Figure 11.</label><caption><p>Distributions of <bold>A</bold><italic><tp:taxon-name><tp:taxon-name-part taxon-name-part-type="genus" reg="Iratiquedius">Iratiquedius</tp:taxon-name-part><tp:taxon-name-part taxon-name-part-type="species" reg="amabilis">amabilis</tp:taxon-name-part></tp:taxon-name></italic> (Smetana) (circles), <italic><tp:taxon-name><tp:taxon-name-part taxon-name-part-type="genus" reg="Iratiquedius">I.</tp:taxon-name-part><tp:taxon-name-part taxon-name-part-type="species" reg="mutator">mutator</tp:taxon-name-part></tp:taxon-name></italic> (Smetana) (squares) <bold>B</bold><italic><tp:taxon-name><tp:taxon-name-part taxon-name-part-type="genus" reg="Iratiquedius">I.</tp:taxon-name-part><tp:taxon-name-part taxon-name-part-type="species" reg="prostans">prostans</tp:taxon-name-part></tp:taxon-name></italic> (Horn) (black – specimens examined, white – literature records) <bold>C</bold><italic><tp:taxon-name><tp:taxon-name-part taxon-name-part-type="genus" reg="Iratiquedius">I.</tp:taxon-name-part><tp:taxon-name-part taxon-name-part-type="species" reg="seriatus">seriatus</tp:taxon-name-part></tp:taxon-name></italic> (Horn) (circles), <italic><tp:taxon-name><tp:taxon-name-part taxon-name-part-type="genus" reg="Iratiquedius">I.</tp:taxon-name-part><tp:taxon-name-part taxon-name-part-type="species" reg="uncifer">uncifer</tp:taxon-name-part></tp:taxon-name></italic> sp. nov. (squares) <bold>D</bold><italic><tp:taxon-name><tp:taxon-name-part taxon-name-part-type="genus" reg="Paraquedius">Paraquedius</tp:taxon-name-part><tp:taxon-name-part taxon-name-part-type="species" reg="puncticeps">puncticeps</tp:taxon-name-part></tp:taxon-name></italic> (Horn) (circles), <italic><tp:taxon-name><tp:taxon-name-part taxon-name-part-type="genus" reg="Paraquedius">P.</tp:taxon-name-part><tp:taxon-name-part taxon-name-part-type="species" reg="marginicollis">marginicollis</tp:taxon-name-part></tp:taxon-name></italic> sp. nov. (squares) <bold>E</bold><italic><tp:taxon-name><tp:taxon-name-part taxon-name-part-type="genus" reg="Quediellus">Quediellus</tp:taxon-name-part><tp:taxon-name-part taxon-name-part-type="species" reg="debilis">debilis</tp:taxon-name-part></tp:taxon-name></italic> (Horn) (circles) (black – specimens examined, white – literature records).</p></caption><graphic xmlns:xlink="http://www.w3.org/1999/xlink" xlink:href="zookeys-1134-129_article-87853__-g011.jpg" position="float" orientation="portrait" xlink:type="simple" id="oo_779769.jpg"><uri content-type="original_file" xlink:type="simple">https://binary.pensoft.net/fig/779769</uri></graphic></fig><fig id="F10" position="float" orientation="portrait"><object-id xmlns:xlink="http://www.w3.org/1999/xlink" content-type="doi" xlink:type="simple">10.3897/zookeys.1134.87853.figure10</object-id><object-id xmlns:xlink="http://www.w3.org/1999/xlink" content-type="arpha" xlink:type="simple">3A20EDBF-201C-586E-BF33-E5E10592AE96</object-id><label>Figure 10.</label><caption><p>Neighbor-joining trees of CO1 barcode sequences for species of <italic><tp:taxon-name><tp:taxon-name-part taxon-name-part-type="genus" reg="Iratiquedius">Iratiquedius</tp:taxon-name-part></tp:taxon-name>, <tp:taxon-name><tp:taxon-name-part taxon-name-part-type="genus" reg="Paraquedius">Paraquedius</tp:taxon-name-part></tp:taxon-name></italic>, and <italic><tp:taxon-name><tp:taxon-name-part taxon-name-part-type="genus" reg="Quediellus">Quediellus</tp:taxon-name-part></tp:taxon-name></italic>, calculated under the Kimura-2 model for pairwise distance. White circles indicate macropterous ‘debilis’ morphotypes of <italic><tp:taxon-name><tp:taxon-name-part taxon-name-part-type="genus" reg="Quedius">Q.</tp:taxon-name-part><tp:taxon-name-part taxon-name-part-type="species" reg="debilis">debilis</tp:taxon-name-part></tp:taxon-name></italic>, all other <italic><tp:taxon-name><tp:taxon-name-part taxon-name-part-type="genus" reg="Quedius">Q.</tp:taxon-name-part><tp:taxon-name-part taxon-name-part-type="species" reg="debilis">debilis</tp:taxon-name-part></tp:taxon-name></italic> are of brachypterous ‘nanulus’ morphotypes. Scale bar equivalent to 2% divergence. Sequence length, including number of ambiguous base pairs (N’s), is given at the end of each sample name.</p></caption><graphic xmlns:xlink="http://www.w3.org/1999/xlink" xlink:href="zookeys-1134-129_article-87853__-g010.jpg" position="float" orientation="portrait" xlink:type="simple" id="oo_779768.jpg"><uri content-type="original_file" xlink:type="simple">https://binary.pensoft.net/fig/779768</uri></graphic></fig></tp:treatment-sec><ref-list><ref id="B10"><mixed-citation xmlns:xlink="http://www.w3.org/1999/xlink" xlink:type="simple"><person-group><name name-style="western"><surname>Smetana</surname><given-names>A</given-names></name></person-group> (<year>1971</year>) <article-title>Revision of the tribe <tp:taxon-name><tp:taxon-name-part taxon-name-part-type="tribe">Quediini</tp:taxon-name-part></tp:taxon-name> of North America north of Mexico (<tp:taxon-name><tp:taxon-name-part taxon-name-part-type="order">Coleoptera</tp:taxon-name-part></tp:taxon-name>: <tp:taxon-name><tp:taxon-name-part taxon-name-part-type="family">Staphylinidae</tp:taxon-name-part></tp:taxon-name>).</article-title><source>Memoirs of the Entomological Society of Canada</source><volume>103</volume>(<issue>79</issue>): <fpage>1</fpage>–<lpage>303</lpage>. <ext-link xlink:href="10.4039/entm10379fv" ext-link-type="doi" xlink:type="simple">https://doi.org/10.4039/entm10379fv</ext-link></mixed-citation></ref><ref id="B2"><mixed-citation xmlns:xlink="http://www.w3.org/1999/xlink" xlink:type="simple"><person-group><name name-style="western"><surname>Brunke</surname><given-names>AJ</given-names></name><name name-style="western"><surname>Chatzimanolis</surname><given-names>S</given-names></name><name name-style="western"><surname>Schillhammer</surname><given-names>H</given-names></name><name name-style="western"><surname>Solodovnikov</surname><given-names>A</given-names></name></person-group> (<year>2016</year>) <article-title>Early evolution of the hyperdiverse rove beetle tribe <tp:taxon-name><tp:taxon-name-part taxon-name-part-type="tribe">Staphylinini</tp:taxon-name-part></tp:taxon-name> (<tp:taxon-name><tp:taxon-name-part taxon-name-part-type="order">Coleoptera</tp:taxon-name-part></tp:taxon-name>: <tp:taxon-name><tp:taxon-name-part taxon-name-part-type="family">Staphylinidae</tp:taxon-name-part></tp:taxon-name>: <tp:taxon-name><tp:taxon-name-part taxon-name-part-type="subfamily">Staphylininae</tp:taxon-name-part></tp:taxon-name>) and a revision of its higher classification.</article-title><source>Cladistics</source><volume>32</volume>(<issue>4</issue>): <fpage>427</fpage>–<lpage>451</lpage>. <ext-link xlink:href="10.1111/cla.12139" ext-link-type="doi" xlink:type="simple">https://doi.org/10.1111/cla.12139</ext-link></mixed-citation></ref><ref id="B3"><mixed-citation xmlns:xlink="http://www.w3.org/1999/xlink" xlink:type="simple"><person-group><name name-style="western"><surname>Brunke</surname><given-names>AJ</given-names></name><name name-style="western"><surname>Żyła</surname><given-names>D</given-names></name><name name-style="western"><surname>Yamamoto</surname><given-names>S</given-names></name><name name-style="western"><surname>Solodovnikov</surname><given-names>A</given-names></name></person-group> (<year>2019</year>) <article-title>Baltic amber <tp:taxon-name><tp:taxon-name-part taxon-name-part-type="tribe">Staphylinini</tp:taxon-name-part></tp:taxon-name> (<tp:taxon-name><tp:taxon-name-part taxon-name-part-type="order">Coleoptera</tp:taxon-name-part></tp:taxon-name>: <tp:taxon-name><tp:taxon-name-part taxon-name-part-type="family">Staphylinidae</tp:taxon-name-part></tp:taxon-name>: <tp:taxon-name><tp:taxon-name-part taxon-name-part-type="subfamily">Staphylininae</tp:taxon-name-part></tp:taxon-name>): a rove beetle fauna on the eve of our modern climate.</article-title><source>Zoological Journal of the Linnean Society</source><volume>187</volume>(<issue>1</issue>): <fpage>166</fpage>–<lpage>197</lpage>. <ext-link xlink:href="10.1093/zoolinnean/zlz021" ext-link-type="doi" xlink:type="simple">https://doi.org/10.1093/zoolinnean/zlz021</ext-link></mixed-citation></ref><ref id="B4"><mixed-citation xmlns:xlink="http://www.w3.org/1999/xlink" xlink:type="simple"><person-group><name name-style="western"><surname>Brunke</surname><given-names>AJ</given-names></name><name name-style="western"><surname>Hansen</surname><given-names>AK</given-names></name><name name-style="western"><surname>Salnitska</surname><given-names>M</given-names></name><name name-style="western"><surname>Kypke</surname><given-names>JL</given-names></name><name name-style="western"><surname>Predeus</surname><given-names>AV</given-names></name><name name-style="western"><surname>Escalona</surname><given-names>HE</given-names></name><name name-style="western"><surname>Chapados</surname><given-names>JT</given-names></name><name name-style="western"><surname>Eyres</surname><given-names>J</given-names></name><name name-style="western"><surname>Richter</surname><given-names>R</given-names></name><name name-style="western"><surname>Smetana</surname><given-names>A</given-names></name><name name-style="western"><surname>Ślipiński</surname><given-names>SA</given-names></name><name name-style="western"><surname>Zwick</surname><given-names>A</given-names></name><name name-style="western"><surname>Hajek</surname><given-names>J</given-names></name><name name-style="western"><surname>Leschen</surname><given-names>RAB</given-names></name><name name-style="western"><surname>Solodovnikov</surname><given-names>A</given-names></name><name name-style="western"><surname>Dettman</surname><given-names>JR</given-names></name></person-group> (<year>2021</year>) <article-title>The limits of <tp:taxon-name><tp:taxon-name-part taxon-name-part-type="tribe">Quediini</tp:taxon-name-part></tp:taxon-name> at last (<tp:taxon-name><tp:taxon-name-part taxon-name-part-type="family">Staphylinidae</tp:taxon-name-part></tp:taxon-name>: <tp:taxon-name><tp:taxon-name-part taxon-name-part-type="subfamily">Staphylininae</tp:taxon-name-part></tp:taxon-name>): a rove beetle mega-radiation resolved by comprehensive sampling and anchored phylogenomics.</article-title><source>Systematic Entomology</source><volume>46</volume>(<issue>2</issue>): <fpage>396</fpage>–<lpage>421</lpage>. <ext-link xlink:href="10.1111/syen.12468" ext-link-type="doi" xlink:type="simple">https://doi.org/10.1111/syen.12468</ext-link></mixed-citation></ref></ref-list></tp:taxon-treatment>
