# Supplementary material for: ﻿A world generic revision of Quediini (Coleoptera, Staphylinidae, Staphylininae), part 1. Early diverging Nearctic lineages
Source: Zookeys. 2022 Dec 8;1134:129–70. doi: 10.3897/zookeys.1134.87853 (PMC9836628; doi:10.3897/zookeys.1134.87853)
Supplement: XML Treatment for Iratiquedius uncifer [file zookeys.1134.87853-treatment7.xml]

<!DOCTYPE tp:taxon-treatment
  PUBLIC "-//TaxonX//DTD Taxonomic Treatment Publishing DTD v0 20100105//EN" "tax-treatment-NSO.dtd">
<tp:taxon-treatment xmlns:tp="http://www.plazi.org/taxpub"><tp:treatment-meta><kwd-group><label>Taxon classification</label><kwd>
                <named-content content-type="kingdom">Animalia</named-content>
              </kwd><kwd>
                <named-content content-type="order">Coleoptera</named-content>
              </kwd><kwd>
                <named-content content-type="family">Staphylinidae</named-content>
              </kwd></kwd-group><mixed-citation publication-type="journal"><person-group><name><surname>Brunke</surname><given-names>Adam J.</given-names></name></person-group><article-title>﻿A world generic revision of <tp:taxon-name><tp:taxon-name-part taxon-name-part-type="tribe">Quediini</tp:taxon-name-part></tp:taxon-name> (<tp:taxon-name><tp:taxon-name-part taxon-name-part-type="order">Coleoptera</tp:taxon-name-part></tp:taxon-name>, <tp:taxon-name><tp:taxon-name-part taxon-name-part-type="family">Staphylinidae</tp:taxon-name-part></tp:taxon-name>, <tp:taxon-name><tp:taxon-name-part taxon-name-part-type="subfamily">Staphylininae</tp:taxon-name-part></tp:taxon-name>), part 1. Early diverging Nearctic lineages</article-title><source>Zookeys</source><day>08</day><month>12</month><year>2022</year><volume>1134</volume><fpage>129</fpage><lpage>170</lpage><pub-id pub-id-type="doi">10.3897/zookeys.1134.87853</pub-id></mixed-citation></tp:treatment-meta><tp:nomenclature><label>﻿</label><tp:taxon-name>
              <object-id xmlns:xlink="http://www.w3.org/1999/xlink" content-type="arpha" xlink:type="simple">DCEE72BC-E6D1-541B-AB67-C8117FBEECAF</object-id>
              <tp:taxon-name-part taxon-name-part-type="genus" reg="Iratiquedius">Iratiquedius</tp:taxon-name-part>
              <tp:taxon-name-part taxon-name-part-type="species" reg="uncifer">uncifer</tp:taxon-name-part>
              <object-id xmlns:xlink="http://www.w3.org/1999/xlink" content-type="zoobank" xlink:type="simple">https://zoobank.org/1777598B-4305-47ED-9485-B6F273A87720</object-id>
            </tp:taxon-name><tp:taxon-status xmlns:xlink="http://www.w3.org/1999/xlink" xlink:type="simple">sp. nov.</tp:taxon-status><xref ref-type="fig" rid="F7">Figs 7C, F, G, J, K, N</xref><xref ref-type="fig" rid="F9">, 9E</xref><xref ref-type="fig" rid="F11">, 11C (map)</xref><tp:nomenclature-citation-list><tp:nomenclature-citation><tp:taxon-name><tp:taxon-name-part taxon-name-part-type="genus" reg="Quedius">Quedius</tp:taxon-name-part> (<tp:taxon-name-part taxon-name-part-type="subgenus" reg="Raphirus">Raphirus</tp:taxon-name-part>) <tp:taxon-name-part taxon-name-part-type="species" reg="seriatus">seriatus</tp:taxon-name-part></tp:taxon-name><comment>: <xref ref-type="bibr" rid="B10">Smetana 1971</xref> (partial misidentification).</comment></tp:nomenclature-citation></tp:nomenclature-citation-list></tp:nomenclature><tp:treatment-sec sec-type="type locality" id="SECID0EIOAI"><title>Type locality.</title><p>Bear Creek (~4.5 km north of Dedrick), ~19.3 km north of Junction City, Trinity County, California, United States.</p></tp:treatment-sec><tp:treatment-sec sec-type="type material" id="SECID0ENOAI"><title>Type material.</title><p><bold><italic>Holotype</italic> (male, <named-content xmlns:xlink="http://www.w3.org/1999/xlink" content-type="dwc:institutional_code" xlink:title="Canadian National Collection of Insects, Arachnids and Nematodes, Ottawa, Ontario, Canada" xlink:href="http://grbio.org/institution/canadian-national-collection-insects-arachnids-and-nematodes" xlink:type="simple">CNC</named-content>)</bold>: 12 mi N Junction City, Bear Creek, 3110’, 13.VII.1979, J.M. &amp; B.A. Campbell [printed label] / CNC1014441 [identifier] / HOLOTYPE <italic><tp:taxon-name><tp:taxon-name-part taxon-name-part-type="genus" reg="Iratiquedius">Iratiquedius</tp:taxon-name-part><tp:taxon-name-part taxon-name-part-type="species" reg="uncifer">uncifer</tp:taxon-name-part></tp:taxon-name></italic> Brunke sp. nov., des. Brunke 2022 [red printed label] <bold><italic>Paratypes</italic> (69, <named-content xmlns:xlink="http://www.w3.org/1999/xlink" content-type="dwc:institutional_code" xlink:title="Canadian National Collection of Insects, Arachnids and Nematodes, Ottawa, Ontario, Canada" xlink:href="http://grbio.org/institution/canadian-national-collection-insects-arachnids-and-nematodes" xlink:type="simple">CNC</named-content>). United States: California</bold>: Humboldt Co.: Hydesville, VI.1901, Van Dyke (1 female, <named-content xmlns:xlink="http://www.w3.org/1999/xlink" content-type="dwc:institutional_code" xlink:title="Canadian National Collection of Insects, Arachnids and Nematodes, Ottawa, Ontario, Canada" xlink:href="http://grbio.org/institution/canadian-national-collection-insects-arachnids-and-nematodes" xlink:type="simple">CNC</named-content>); Sonoma Co.: Duncans Mills, 18.VII.1908, F.E. Blaisdell (1 female, <named-content xmlns:xlink="http://www.w3.org/1999/xlink" content-type="dwc:institutional_code" xlink:title="Canadian National Collection of Insects, Arachnids and Nematodes, Ottawa, Ontario, Canada" xlink:href="http://grbio.org/institution/canadian-national-collection-insects-arachnids-and-nematodes" xlink:type="simple">CNC</named-content>); Tehama Co.: 8 mi N post pile camp, 30.VIII.1960, R.O. Schuster (2 females, <named-content xmlns:xlink="http://www.w3.org/1999/xlink" content-type="dwc:institutional_code" xlink:title="Canadian National Collection of Insects, Arachnids and Nematodes, Ottawa, Ontario, Canada" xlink:href="http://grbio.org/institution/canadian-national-collection-insects-arachnids-and-nematodes" xlink:type="simple">CNC</named-content>); Trinity Co.: 10 mi N Junction City [possibly near Ripstein Campground], 762 m, 10.VII.1972, J.M. &amp; B.A. Campbell (11, <named-content xmlns:xlink="http://www.w3.org/1999/xlink" content-type="dwc:institutional_code" xlink:title="Canadian National Collection of Insects, Arachnids and Nematodes, Ottawa, Ontario, Canada" xlink:href="http://grbio.org/institution/canadian-national-collection-insects-arachnids-and-nematodes" xlink:type="simple">CNC</named-content>); 12 mi N Junction City, Bear Creek, 1036 m, 13.VII.1979, J.M. &amp; B.A. Campbell (34, <named-content xmlns:xlink="http://www.w3.org/1999/xlink" content-type="dwc:institutional_code" xlink:title="Canadian National Collection of Insects, Arachnids and Nematodes, Ottawa, Ontario, Canada" xlink:href="http://grbio.org/institution/canadian-national-collection-insects-arachnids-and-nematodes" xlink:type="simple">CNC</named-content>); 16 mi N Junctional City, Upper Canyon Creek Meadows, 1463 m, 13.VII.1979, J.M. &amp; B.A. Campbell (2, <named-content xmlns:xlink="http://www.w3.org/1999/xlink" content-type="dwc:institutional_code" xlink:title="Canadian National Collection of Insects, Arachnids and Nematodes, Ottawa, Ontario, Canada" xlink:href="http://grbio.org/institution/canadian-national-collection-insects-arachnids-and-nematodes" xlink:type="simple">CNC</named-content>); 4 mi W Forest Glen, 9.VII.1979, J.M. &amp; B.A. Campbell (19, <named-content xmlns:xlink="http://www.w3.org/1999/xlink" content-type="dwc:institutional_code" xlink:title="Canadian National Collection of Insects, Arachnids and Nematodes, Ottawa, Ontario, Canada" xlink:href="http://grbio.org/institution/canadian-national-collection-insects-arachnids-and-nematodes" xlink:type="simple">CNC</named-content>).</p><p>All specimens with: PARATYPE <italic><tp:taxon-name><tp:taxon-name-part taxon-name-part-type="genus" reg="Iratiquedius">Iratiquedius</tp:taxon-name-part><tp:taxon-name-part taxon-name-part-type="species" reg="uncifer">uncifer</tp:taxon-name-part></tp:taxon-name></italic> Brunke sp. nov., des. Brunke 2022 [yellow printed label].</p></tp:treatment-sec><tp:treatment-sec sec-type="etymology" id="SECID0EBRAI"><title>Etymology.</title><p>The species epithet refers to the diagnostic hooked apex of the ventral paired sclerites of the internal sac.</p></tp:treatment-sec><tp:treatment-sec sec-type="diagnosis" id="SECID0EGRAI"><title>Diagnosis.</title><p><italic><tp:taxon-name><tp:taxon-name-part taxon-name-part-type="genus" reg="Iratiquedius">Iratiquedius</tp:taxon-name-part><tp:taxon-name-part taxon-name-part-type="species" reg="uncifer">uncifer</tp:taxon-name-part></tp:taxon-name></italic> can be distinguished from all other <italic><tp:taxon-name><tp:taxon-name-part taxon-name-part-type="genus" reg="Iratiquedius">Iratiquedius</tp:taxon-name-part></tp:taxon-name></italic> except <italic><tp:taxon-name><tp:taxon-name-part taxon-name-part-type="genus" reg="Iratiquedius">I.</tp:taxon-name-part><tp:taxon-name-part taxon-name-part-type="species" reg="seriatus">seriatus</tp:taxon-name-part></tp:taxon-name></italic> by a combination of: pronotum entirely without microsculpture; elytra with serial punctation (Fig. <xref ref-type="fig" rid="F2">2F</xref>). From <italic><tp:taxon-name><tp:taxon-name-part taxon-name-part-type="genus" reg="Iratiquedius">I.</tp:taxon-name-part><tp:taxon-name-part taxon-name-part-type="species" reg="seriatus">seriatus</tp:taxon-name-part></tp:taxon-name></italic>, it can be distinguished either by the sharp, hooked apices of the ventral paired sclerites of the internal sac, or the distinctly impressed disc of female tergite X.</p></tp:treatment-sec><tp:treatment-sec sec-type="description" id="SECID0EYSAI"><title>Description.</title><p>Measurements ♂ (<italic>n</italic> = 5): <abbrev xmlns:xlink="http://www.w3.org/1999/xlink" xlink:title="Head width, the greatest width, including the eyes" id="ABBRID0EATAI" xlink:type="simple">HW</abbrev>/<abbrev xmlns:xlink="http://www.w3.org/1999/xlink" xlink:title="Head length, at middle, from the anterior margin of frons to the nuchal ridge" id="ABBRID0EETAI" xlink:type="simple">HL</abbrev> 1.07–1.11; <abbrev xmlns:xlink="http://www.w3.org/1999/xlink" xlink:title="Pronotum width, greatest width" id="ABBRID0EITAI" xlink:type="simple">PW</abbrev>/<abbrev xmlns:xlink="http://www.w3.org/1999/xlink" xlink:title="Pronotum length, at middle" id="ABBRID0EMTAI" xlink:type="simple">PL</abbrev> 1.01–1.08; <abbrev xmlns:xlink="http://www.w3.org/1999/xlink" xlink:title="Elytral width, greatest width" id="ABBRID0EQTAI" xlink:type="simple">EW</abbrev>/<abbrev xmlns:xlink="http://www.w3.org/1999/xlink" xlink:title="Elytral length, greatest length taken from level of the anteriormost large, lateral macroseta to apex of elytra. Its length approximates the length of the elytra not covered by the pronotum and therefore contributing to the forebody length" id="ABBRID0EUTAI" xlink:type="simple">EL</abbrev> 1.17–1.32; <abbrev xmlns:xlink="http://www.w3.org/1999/xlink" xlink:title="Sutural length, length of elytral suture" id="ABBRID0EZTAI" xlink:type="simple">ESut</abbrev>/<abbrev xmlns:xlink="http://www.w3.org/1999/xlink" xlink:title="Pronotum length, at middle" id="ABBRID0E4TAI" xlink:type="simple">PL</abbrev> 0.76–0.93; <abbrev xmlns:xlink="http://www.w3.org/1999/xlink" xlink:title="Pronotum width, greatest width" id="ABBRID0EBUAI" xlink:type="simple">PW</abbrev>/<abbrev xmlns:xlink="http://www.w3.org/1999/xlink" xlink:title="Head width, the greatest width, including the eyes" id="ABBRID0EFUAI" xlink:type="simple">HW</abbrev> 1.01–1.07; forebody length 2.2–2.4 mm.</p><p>Measurements ♀ (<italic>n</italic> = 5): <abbrev xmlns:xlink="http://www.w3.org/1999/xlink" xlink:title="Head width, the greatest width, including the eyes" id="ABBRID0ENUAI" xlink:type="simple">HW</abbrev>/<abbrev xmlns:xlink="http://www.w3.org/1999/xlink" xlink:title="Head length, at middle, from the anterior margin of frons to the nuchal ridge" id="ABBRID0ERUAI" xlink:type="simple">HL</abbrev> 1.06–1.10; <abbrev xmlns:xlink="http://www.w3.org/1999/xlink" xlink:title="Pronotum width, greatest width" id="ABBRID0EVUAI" xlink:type="simple">PW</abbrev>/<abbrev xmlns:xlink="http://www.w3.org/1999/xlink" xlink:title="Pronotum length, at middle" id="ABBRID0EZUAI" xlink:type="simple">PL</abbrev> 1.03–1.08; <abbrev xmlns:xlink="http://www.w3.org/1999/xlink" xlink:title="Elytral width, greatest width" id="ABBRID0E4UAI" xlink:type="simple">EW</abbrev>/<abbrev xmlns:xlink="http://www.w3.org/1999/xlink" xlink:title="Elytral length, greatest length taken from level of the anteriormost large, lateral macroseta to apex of elytra. Its length approximates the length of the elytra not covered by the pronotum and therefore contributing to the forebody length" id="ABBRID0EBVAI" xlink:type="simple">EL</abbrev> 1.19–1.29; <abbrev xmlns:xlink="http://www.w3.org/1999/xlink" xlink:title="Sutural length, length of elytral suture" id="ABBRID0EGVAI" xlink:type="simple">ESut</abbrev>/<abbrev xmlns:xlink="http://www.w3.org/1999/xlink" xlink:title="Pronotum length, at middle" id="ABBRID0EKVAI" xlink:type="simple">PL</abbrev> 0.74–0.87; <abbrev xmlns:xlink="http://www.w3.org/1999/xlink" xlink:title="Pronotum width, greatest width" id="ABBRID0EOVAI" xlink:type="simple">PW</abbrev>/<abbrev xmlns:xlink="http://www.w3.org/1999/xlink" xlink:title="Head width, the greatest width, including the eyes" id="ABBRID0ESVAI" xlink:type="simple">HW</abbrev> 1.01–1.06; forebody length 2.2–2.6 mm.</p><p>Extremely similar to <italic><tp:taxon-name><tp:taxon-name-part taxon-name-part-type="genus" reg="Iratiquedius">I.</tp:taxon-name-part><tp:taxon-name-part taxon-name-part-type="species" reg="seriatus">seriatus</tp:taxon-name-part></tp:taxon-name></italic> and overlapping in most characters except: specimens of <italic><tp:taxon-name><tp:taxon-name-part taxon-name-part-type="genus" reg="Iratiquedius">I.</tp:taxon-name-part><tp:taxon-name-part taxon-name-part-type="species" reg="uncifer">uncifer</tp:taxon-name-part></tp:taxon-name></italic> on average smaller, more slender, most examined specimens with bright orange-red pronotum and greenish elytra; pronotum entirely without microsculpture, at most with a few fragments of lines around the punctures; median lobe in ventral view with apical ridge (Fig. <xref ref-type="fig" rid="F7">7C</xref>); median lobe in lateral view less projected ventrad (Fig. <xref ref-type="fig" rid="F7">7F, G</xref>); internal sac with ventral paired sclerites sinuate, broad at base, strongly converging toward narrow, hooked apex (Fig. <xref ref-type="fig" rid="F7">7J, K</xref>); paramere with emargination smaller or absent, peg setae fields more truncate at base (Fig. <xref ref-type="fig" rid="F7">7N</xref>); female tergite X with long oval impression on disc occupying about half of its length (Fig. <xref ref-type="fig" rid="F9">9E</xref>).</p></tp:treatment-sec><tp:treatment-sec sec-type="distribution" id="SECID0ECXAI"><title>Distribution.</title><p><bold>United States</bold>: CA.</p><p>This species is currently known only from a cluster of localities in the Klamath Mountains and Coast Ranges of California.</p></tp:treatment-sec><tp:treatment-sec sec-type="Bionomics" id="SECID0ELXAI"><title>Bionomics.</title><p>Nothing specific is known about this species’ preferred microhabitat but based on the locality data, it probably lives close to the edge of streams and springs. The specimens from Trinity County were co-collected with <italic><tp:taxon-name><tp:taxon-name-part taxon-name-part-type="genus" reg="Iratiquedius">I.</tp:taxon-name-part><tp:taxon-name-part taxon-name-part-type="species" reg="prostans">prostans</tp:taxon-name-part></tp:taxon-name></italic> and <italic><tp:taxon-name><tp:taxon-name-part taxon-name-part-type="genus" reg="Paraquedius">Paraquedius</tp:taxon-name-part><tp:taxon-name-part taxon-name-part-type="species" reg="marginicollis">marginicollis</tp:taxon-name-part></tp:taxon-name></italic>, indicating a very wet microhabitat along the edge of running water.</p></tp:treatment-sec><tp:treatment-sec sec-type="comments" id="SECID0EHYAI"><title>Comments.</title><p>Based on the material at hand, <italic><tp:taxon-name><tp:taxon-name-part taxon-name-part-type="genus" reg="Iratiquedius">I.</tp:taxon-name-part><tp:taxon-name-part taxon-name-part-type="species" reg="uncifer">uncifer</tp:taxon-name-part></tp:taxon-name></italic> has yet to be collected together with <italic><tp:taxon-name><tp:taxon-name-part taxon-name-part-type="genus" reg="Iratiquedius">I.</tp:taxon-name-part><tp:taxon-name-part taxon-name-part-type="species" reg="seriatus">seriatus</tp:taxon-name-part></tp:taxon-name></italic>. More collecting is needed in California to determine whether these two species are sympatric and if so, whether they occupy different microhabitats. A few females from the material originally examined by <xref ref-type="bibr" rid="B10">Smetana (1971)</xref> were found to belong to <italic><tp:taxon-name><tp:taxon-name-part taxon-name-part-type="genus" reg="Iratiquedius">I.</tp:taxon-name-part><tp:taxon-name-part taxon-name-part-type="species" reg="uncifer">uncifer</tp:taxon-name-part></tp:taxon-name></italic>. This species was likely overlooked by <xref ref-type="bibr" rid="B10">Smetana (1971)</xref> due to the large amount of external variation in <italic><tp:taxon-name><tp:taxon-name-part taxon-name-part-type="genus" reg="Iratiquedius">I.</tp:taxon-name-part><tp:taxon-name-part taxon-name-part-type="species" reg="seriatus">seriatus</tp:taxon-name-part></tp:taxon-name></italic> and <italic><tp:taxon-name><tp:taxon-name-part taxon-name-part-type="genus" reg="Iratiquedius">I.</tp:taxon-name-part><tp:taxon-name-part taxon-name-part-type="species" reg="uncifer">uncifer</tp:taxon-name-part></tp:taxon-name></italic>, in addition to the fact that morphology of female tergite X was not yet routinely examined. The single half-length barcode sequence of this species was scarcely divergent from all available sequences of <italic><tp:taxon-name><tp:taxon-name-part taxon-name-part-type="genus" reg="Iratiquedius">I.</tp:taxon-name-part><tp:taxon-name-part taxon-name-part-type="species" reg="seriatus">seriatus</tp:taxon-name-part></tp:taxon-name></italic> (Fig. <xref ref-type="fig" rid="F10">10</xref>) and it is not clear whether these two species will be reliably diagnosed using CO1 barcodes given further sampling. However, they are easily distinguished using the morphological features provided under Diagnosis.</p></tp:treatment-sec><tp:treatment-sec><!--Section generated to contain objects referenced in tp:taxon-treatment.--><fig id="F7" position="float" orientation="portrait"><object-id xmlns:xlink="http://www.w3.org/1999/xlink" content-type="doi" xlink:type="simple">10.3897/zookeys.1134.87853.figure7</object-id><object-id xmlns:xlink="http://www.w3.org/1999/xlink" content-type="arpha" xlink:type="simple">D2DA62F8-AEBE-536E-9280-D6BF63608DC8</object-id><label>Figure 7.</label><caption><p><bold>A–K</bold> median lobe of aedeagus <bold>A–C</bold> in ventral view <bold>D–K</bold> in lateral view <bold>H, J</bold> internal sac partly everted, showing paired ventral sclerites <bold>I, K</bold> completely everted <bold>L–N</bold> underside of paramere showing peg setae <bold>A, B, D, E, H, I, L, M</bold><italic><tp:taxon-name><tp:taxon-name-part taxon-name-part-type="genus" reg="Iratiquedius">Iratiquedius</tp:taxon-name-part><tp:taxon-name-part taxon-name-part-type="species" reg="seriatus">seriatus</tp:taxon-name-part></tp:taxon-name></italic> (Horn) <bold>C, F, G, J, K, N</bold><italic><tp:taxon-name><tp:taxon-name-part taxon-name-part-type="genus" reg="Iratiquedius">I.</tp:taxon-name-part><tp:taxon-name-part taxon-name-part-type="species" reg="uncifer">uncifer</tp:taxon-name-part></tp:taxon-name></italic> sp. nov. Scale bars: 0.1 mm.</p></caption><graphic xmlns:xlink="http://www.w3.org/1999/xlink" xlink:href="zookeys-1134-129_article-87853__-g007.jpg" position="float" orientation="portrait" xlink:type="simple" id="oo_779765.jpg"><uri content-type="original_file" xlink:type="simple">https://binary.pensoft.net/fig/779765</uri></graphic></fig><fig id="F9" position="float" orientation="portrait"><object-id xmlns:xlink="http://www.w3.org/1999/xlink" content-type="doi" xlink:type="simple">10.3897/zookeys.1134.87853.figure9</object-id><object-id xmlns:xlink="http://www.w3.org/1999/xlink" content-type="arpha" xlink:type="simple">8D01AAAB-50A3-5829-B6E8-B0691CBCA470</object-id><label>Figure 9.</label><caption><p><bold>A–I</bold> female tergite X <bold>A</bold><italic><tp:taxon-name><tp:taxon-name-part taxon-name-part-type="genus" reg="Iratiquedius">Iratiquedius</tp:taxon-name-part><tp:taxon-name-part taxon-name-part-type="species" reg="amabilis">amabilis</tp:taxon-name-part></tp:taxon-name></italic> (Smetana) <bold>B</bold><italic><tp:taxon-name><tp:taxon-name-part taxon-name-part-type="genus" reg="Iratiquedius">I.</tp:taxon-name-part><tp:taxon-name-part taxon-name-part-type="species" reg="mutator">mutator</tp:taxon-name-part></tp:taxon-name></italic> (Smetana) <bold>C</bold><italic><tp:taxon-name><tp:taxon-name-part taxon-name-part-type="genus" reg="Iratiquedius">I.</tp:taxon-name-part><tp:taxon-name-part taxon-name-part-type="species" reg="prostans">prostans</tp:taxon-name-part></tp:taxon-name></italic> (Horn) <bold>D</bold><italic><tp:taxon-name><tp:taxon-name-part taxon-name-part-type="genus" reg="Iratiquedius">I.</tp:taxon-name-part><tp:taxon-name-part taxon-name-part-type="species" reg="seriatus">seriatus</tp:taxon-name-part></tp:taxon-name></italic> (Horn), evenly convex <bold>E</bold><italic><tp:taxon-name><tp:taxon-name-part taxon-name-part-type="genus" reg="Iratiquedius">I.</tp:taxon-name-part><tp:taxon-name-part taxon-name-part-type="species" reg="uncifer">uncifer</tp:taxon-name-part></tp:taxon-name></italic> sp. nov., discal impression <bold>F</bold><italic><tp:taxon-name><tp:taxon-name-part taxon-name-part-type="genus" reg="Paraquedius">Paraquedius</tp:taxon-name-part><tp:taxon-name-part taxon-name-part-type="species" reg="puncticeps">puncticeps</tp:taxon-name-part></tp:taxon-name></italic> (Horn) <bold>G</bold><italic><tp:taxon-name><tp:taxon-name-part taxon-name-part-type="genus" reg="Paraquedius">P.</tp:taxon-name-part><tp:taxon-name-part taxon-name-part-type="species" reg="marginicollis">marginicollis</tp:taxon-name-part></tp:taxon-name></italic> sp. nov. <bold>H–I</bold><italic><tp:taxon-name><tp:taxon-name-part taxon-name-part-type="genus" reg="Quediellus">Quediellus</tp:taxon-name-part><tp:taxon-name-part taxon-name-part-type="species" reg="debilis">debilis</tp:taxon-name-part></tp:taxon-name></italic> (Horn). Pigmented area on tergite in <bold>E</bold> not shown for clarity but similar to <italic><tp:taxon-name><tp:taxon-name-part taxon-name-part-type="genus" reg="Iratiquedius">I.</tp:taxon-name-part><tp:taxon-name-part taxon-name-part-type="species" reg="seriatus">seriatus.</tp:taxon-name-part></tp:taxon-name></italic> Scale bars: 0.1 mm.</p></caption><graphic xmlns:xlink="http://www.w3.org/1999/xlink" xlink:href="zookeys-1134-129_article-87853__-g009.jpg" position="float" orientation="portrait" xlink:type="simple" id="oo_779767.jpg"><uri content-type="original_file" xlink:type="simple">https://binary.pensoft.net/fig/779767</uri></graphic></fig><fig id="F11" position="float" orientation="portrait"><object-id xmlns:xlink="http://www.w3.org/1999/xlink" content-type="doi" xlink:type="simple">10.3897/zookeys.1134.87853.figure11</object-id><object-id xmlns:xlink="http://www.w3.org/1999/xlink" content-type="arpha" xlink:type="simple">A81BD6BE-79ED-56DD-B908-B10A09D4E435</object-id><label>Figure 11.</label><caption><p>Distributions of <bold>A</bold><italic><tp:taxon-name><tp:taxon-name-part taxon-name-part-type="genus" reg="Iratiquedius">Iratiquedius</tp:taxon-name-part><tp:taxon-name-part taxon-name-part-type="species" reg="amabilis">amabilis</tp:taxon-name-part></tp:taxon-name></italic> (Smetana) (circles), <italic><tp:taxon-name><tp:taxon-name-part taxon-name-part-type="genus" reg="Iratiquedius">I.</tp:taxon-name-part><tp:taxon-name-part taxon-name-part-type="species" reg="mutator">mutator</tp:taxon-name-part></tp:taxon-name></italic> (Smetana) (squares) <bold>B</bold><italic><tp:taxon-name><tp:taxon-name-part taxon-name-part-type="genus" reg="Iratiquedius">I.</tp:taxon-name-part><tp:taxon-name-part taxon-name-part-type="species" reg="prostans">prostans</tp:taxon-name-part></tp:taxon-name></italic> (Horn) (black – specimens examined, white – literature records) <bold>C</bold><italic><tp:taxon-name><tp:taxon-name-part taxon-name-part-type="genus" reg="Iratiquedius">I.</tp:taxon-name-part><tp:taxon-name-part taxon-name-part-type="species" reg="seriatus">seriatus</tp:taxon-name-part></tp:taxon-name></italic> (Horn) (circles), <italic><tp:taxon-name><tp:taxon-name-part taxon-name-part-type="genus" reg="Iratiquedius">I.</tp:taxon-name-part><tp:taxon-name-part taxon-name-part-type="species" reg="uncifer">uncifer</tp:taxon-name-part></tp:taxon-name></italic> sp. nov. (squares) <bold>D</bold><italic><tp:taxon-name><tp:taxon-name-part taxon-name-part-type="genus" reg="Paraquedius">Paraquedius</tp:taxon-name-part><tp:taxon-name-part taxon-name-part-type="species" reg="puncticeps">puncticeps</tp:taxon-name-part></tp:taxon-name></italic> (Horn) (circles), <italic><tp:taxon-name><tp:taxon-name-part taxon-name-part-type="genus" reg="Paraquedius">P.</tp:taxon-name-part><tp:taxon-name-part taxon-name-part-type="species" reg="marginicollis">marginicollis</tp:taxon-name-part></tp:taxon-name></italic> sp. nov. (squares) <bold>E</bold><italic><tp:taxon-name><tp:taxon-name-part taxon-name-part-type="genus" reg="Quediellus">Quediellus</tp:taxon-name-part><tp:taxon-name-part taxon-name-part-type="species" reg="debilis">debilis</tp:taxon-name-part></tp:taxon-name></italic> (Horn) (circles) (black – specimens examined, white – literature records).</p></caption><graphic xmlns:xlink="http://www.w3.org/1999/xlink" xlink:href="zookeys-1134-129_article-87853__-g011.jpg" position="float" orientation="portrait" xlink:type="simple" id="oo_779769.jpg"><uri content-type="original_file" xlink:type="simple">https://binary.pensoft.net/fig/779769</uri></graphic></fig><fig id="F2" position="float" orientation="portrait"><object-id xmlns:xlink="http://www.w3.org/1999/xlink" content-type="doi" xlink:type="simple">10.3897/zookeys.1134.87853.figure2</object-id><object-id xmlns:xlink="http://www.w3.org/1999/xlink" content-type="arpha" xlink:type="simple">2ED280F6-B902-51F2-8440-3C5E6EF8F1EA</object-id><label>Figure 2.</label><caption><p><bold>A–H</bold> dorsal habitus of <bold>A, B</bold><italic><tp:taxon-name><tp:taxon-name-part taxon-name-part-type="genus" reg="Iratiquedius">Iratiquedius</tp:taxon-name-part><tp:taxon-name-part taxon-name-part-type="species" reg="amabilis">amabilis</tp:taxon-name-part></tp:taxon-name></italic> (Smetana) <bold>A</bold> male holotype <bold>B</bold> female non-type <bold>C, D</bold><italic><tp:taxon-name><tp:taxon-name-part taxon-name-part-type="genus" reg="Iratiquedius">I.</tp:taxon-name-part><tp:taxon-name-part taxon-name-part-type="species" reg="mutator">mutator</tp:taxon-name-part></tp:taxon-name></italic> (Smetana) <bold>C</bold> male non-type <bold>D</bold> female holotype <bold>E</bold><italic><tp:taxon-name><tp:taxon-name-part taxon-name-part-type="genus" reg="Iratiquedius">I.</tp:taxon-name-part><tp:taxon-name-part taxon-name-part-type="species" reg="prostans">prostans</tp:taxon-name-part></tp:taxon-name></italic> (Horn) <bold>F</bold><italic><tp:taxon-name><tp:taxon-name-part taxon-name-part-type="genus" reg="Iratiquedius">I.</tp:taxon-name-part><tp:taxon-name-part taxon-name-part-type="species" reg="seriatus">seriatus</tp:taxon-name-part></tp:taxon-name></italic> (Horn) <bold>G</bold><italic><tp:taxon-name><tp:taxon-name-part taxon-name-part-type="genus" reg="Paraquedius">Paraquedius</tp:taxon-name-part><tp:taxon-name-part taxon-name-part-type="species" reg="puncticeps">puncticeps</tp:taxon-name-part></tp:taxon-name></italic> (Horn) <bold>H</bold><italic><tp:taxon-name><tp:taxon-name-part taxon-name-part-type="genus" reg="Paraquedius">P.</tp:taxon-name-part><tp:taxon-name-part taxon-name-part-type="species" reg="marginicollis">marginicollis</tp:taxon-name-part></tp:taxon-name></italic> sp. nov. Scale bars: 1 mm.</p></caption><graphic xmlns:xlink="http://www.w3.org/1999/xlink" xlink:href="zookeys-1134-129_article-87853__-g002.jpg" position="float" orientation="portrait" xlink:type="simple" id="oo_779760.jpg"><uri content-type="original_file" xlink:type="simple">https://binary.pensoft.net/fig/779760</uri></graphic></fig><fig id="F10" position="float" orientation="portrait"><object-id xmlns:xlink="http://www.w3.org/1999/xlink" content-type="doi" xlink:type="simple">10.3897/zookeys.1134.87853.figure10</object-id><object-id xmlns:xlink="http://www.w3.org/1999/xlink" content-type="arpha" xlink:type="simple">3A20EDBF-201C-586E-BF33-E5E10592AE96</object-id><label>Figure 10.</label><caption><p>Neighbor-joining trees of CO1 barcode sequences for species of <italic><tp:taxon-name><tp:taxon-name-part taxon-name-part-type="genus" reg="Iratiquedius">Iratiquedius</tp:taxon-name-part></tp:taxon-name>, <tp:taxon-name><tp:taxon-name-part taxon-name-part-type="genus" reg="Paraquedius">Paraquedius</tp:taxon-name-part></tp:taxon-name></italic>, and <italic><tp:taxon-name><tp:taxon-name-part taxon-name-part-type="genus" reg="Quediellus">Quediellus</tp:taxon-name-part></tp:taxon-name></italic>, calculated under the Kimura-2 model for pairwise distance. White circles indicate macropterous ‘debilis’ morphotypes of <italic><tp:taxon-name><tp:taxon-name-part taxon-name-part-type="genus" reg="Quedius">Q.</tp:taxon-name-part><tp:taxon-name-part taxon-name-part-type="species" reg="debilis">debilis</tp:taxon-name-part></tp:taxon-name></italic>, all other <italic><tp:taxon-name><tp:taxon-name-part taxon-name-part-type="genus" reg="Quedius">Q.</tp:taxon-name-part><tp:taxon-name-part taxon-name-part-type="species" reg="debilis">debilis</tp:taxon-name-part></tp:taxon-name></italic> are of brachypterous ‘nanulus’ morphotypes. Scale bar equivalent to 2% divergence. Sequence length, including number of ambiguous base pairs (N’s), is given at the end of each sample name.</p></caption><graphic xmlns:xlink="http://www.w3.org/1999/xlink" xlink:href="zookeys-1134-129_article-87853__-g010.jpg" position="float" orientation="portrait" xlink:type="simple" id="oo_779768.jpg"><uri content-type="original_file" xlink:type="simple">https://binary.pensoft.net/fig/779768</uri></graphic></fig></tp:treatment-sec><ref-list><ref id="B10"><mixed-citation xmlns:xlink="http://www.w3.org/1999/xlink" xlink:type="simple"><person-group><name name-style="western"><surname>Smetana</surname><given-names>A</given-names></name></person-group> (<year>1971</year>) <article-title>Revision of the tribe <tp:taxon-name><tp:taxon-name-part taxon-name-part-type="tribe">Quediini</tp:taxon-name-part></tp:taxon-name> of North America north of Mexico (<tp:taxon-name><tp:taxon-name-part taxon-name-part-type="order">Coleoptera</tp:taxon-name-part></tp:taxon-name>: <tp:taxon-name><tp:taxon-name-part taxon-name-part-type="family">Staphylinidae</tp:taxon-name-part></tp:taxon-name>).</article-title><source>Memoirs of the Entomological Society of Canada</source><volume>103</volume>(<issue>79</issue>): <fpage>1</fpage>–<lpage>303</lpage>. <ext-link xlink:href="10.4039/entm10379fv" ext-link-type="doi" xlink:type="simple">https://doi.org/10.4039/entm10379fv</ext-link></mixed-citation></ref></ref-list></tp:taxon-treatment>
