# Supplementary material for: ﻿A world generic revision of Quediini (Coleoptera, Staphylinidae, Staphylininae), part 1. Early diverging Nearctic lineages
Source: Zookeys. 2022 Dec 8;1134:129–70. doi: 10.3897/zookeys.1134.87853 (PMC9836628; doi:10.3897/zookeys.1134.87853)
Supplement: XML Treatment for Paraquedius marginicollis [file zookeys.1134.87853-treatment10.xml]

<!DOCTYPE tp:taxon-treatment
  PUBLIC "-//TaxonX//DTD Taxonomic Treatment Publishing DTD v0 20100105//EN" "tax-treatment-NSO.dtd">
<tp:taxon-treatment xmlns:tp="http://www.plazi.org/taxpub"><tp:treatment-meta><kwd-group><label>Taxon classification</label><kwd>
                <named-content content-type="kingdom">Animalia</named-content>
              </kwd><kwd>
                <named-content content-type="order">Coleoptera</named-content>
              </kwd><kwd>
                <named-content content-type="family">Staphylinidae</named-content>
              </kwd></kwd-group><mixed-citation publication-type="journal"><person-group><name><surname>Brunke</surname><given-names>Adam J.</given-names></name></person-group><article-title>﻿A world generic revision of <tp:taxon-name><tp:taxon-name-part taxon-name-part-type="tribe">Quediini</tp:taxon-name-part></tp:taxon-name> (<tp:taxon-name><tp:taxon-name-part taxon-name-part-type="order">Coleoptera</tp:taxon-name-part></tp:taxon-name>, <tp:taxon-name><tp:taxon-name-part taxon-name-part-type="family">Staphylinidae</tp:taxon-name-part></tp:taxon-name>, <tp:taxon-name><tp:taxon-name-part taxon-name-part-type="subfamily">Staphylininae</tp:taxon-name-part></tp:taxon-name>), part 1. Early diverging Nearctic lineages</article-title><source>Zookeys</source><day>08</day><month>12</month><year>2022</year><volume>1134</volume><fpage>129</fpage><lpage>170</lpage><pub-id pub-id-type="doi">10.3897/zookeys.1134.87853</pub-id></mixed-citation></tp:treatment-meta><tp:nomenclature><label>﻿</label><tp:taxon-name>
              <object-id xmlns:xlink="http://www.w3.org/1999/xlink" content-type="arpha" xlink:type="simple">1B5D457B-4DC9-58EF-8B14-9A36C97702E8</object-id>
              <tp:taxon-name-part taxon-name-part-type="genus" reg="Paraquedius">Paraquedius</tp:taxon-name-part>
              <tp:taxon-name-part taxon-name-part-type="species" reg="marginicollis">marginicollis</tp:taxon-name-part>
              <object-id xmlns:xlink="http://www.w3.org/1999/xlink" content-type="zoobank" xlink:type="simple">https://zoobank.org/75E79E2A-CDE5-4FA2-A6F6-9BD36A2CAE1B</object-id>
            </tp:taxon-name><tp:taxon-status xmlns:xlink="http://www.w3.org/1999/xlink" xlink:type="simple">sp. nov.</tp:taxon-status><xref ref-type="fig" rid="F2">Figs 2H</xref><xref ref-type="fig" rid="F5">, 5B</xref><xref ref-type="fig" rid="F8">, 8A–F</xref><xref ref-type="fig" rid="F9">, 9G</xref><xref ref-type="fig" rid="F11">, 11D (map)</xref><tp:nomenclature-citation-list><tp:nomenclature-citation><tp:taxon-name><tp:taxon-name-part taxon-name-part-type="genus" reg="Quedius">Quedius</tp:taxon-name-part> (<tp:taxon-name-part taxon-name-part-type="subgenus" reg="Paraquedius">Paraquedius</tp:taxon-name-part>) <tp:taxon-name-part taxon-name-part-type="species" reg="puncticeps">puncticeps</tp:taxon-name-part></tp:taxon-name><comment>Horn (misidentification): <xref ref-type="bibr" rid="B11">Smetana 1981</xref> (distribution records); <xref ref-type="bibr" rid="B2">Brunke et al. 2016</xref>, <xref ref-type="bibr" rid="B3">2019</xref>, <xref ref-type="bibr" rid="B4">2021</xref> (phylogeny).</comment></tp:nomenclature-citation></tp:nomenclature-citation-list></tp:nomenclature><tp:treatment-sec sec-type="type locality" id="SECID0E4HCI"><title>Type locality.</title><p>5.4 miles southeast of Seiad Valley [probably at O’Neil Creek], Siskiyou County, California, United States.</p></tp:treatment-sec><tp:treatment-sec sec-type="type material" id="SECID0ECICI"><title>Type material.</title><p><bold><italic>Holotype</italic> (male, <named-content xmlns:xlink="http://www.w3.org/1999/xlink" content-type="dwc:institutional_code" xlink:title="Canadian National Collection of Insects, Arachnids and Nematodes, Ottawa, Ontario, Canada" xlink:href="http://grbio.org/institution/canadian-national-collection-insects-arachnids-and-nematodes" xlink:type="simple">CNC</named-content>)</bold>: Siskiyou County, 5.4 mi SE Seiad Valley, 457 m, 4.VII.1976, #1272, L. &amp; N. Herman [printed label] / CNC977001 [identifier] / HOLOTYPE <italic><tp:taxon-name><tp:taxon-name-part taxon-name-part-type="genus" reg="Paraquedius">Paraquedius</tp:taxon-name-part><tp:taxon-name-part taxon-name-part-type="species" reg="marginicollis">marginicollis</tp:taxon-name-part></tp:taxon-name></italic> Brunke, des A. Brunke 2022 [red printed label]. <bold><italic>Paratypes</italic> (19, <named-content xmlns:xlink="http://www.w3.org/1999/xlink" content-type="dwc:institutional_code" xlink:title="Canadian National Collection of Insects, Arachnids and Nematodes, Ottawa, Ontario, Canada" xlink:href="http://grbio.org/institution/canadian-national-collection-insects-arachnids-and-nematodes" xlink:type="simple">CNC</named-content>, <named-content xmlns:xlink="http://www.w3.org/1999/xlink" content-type="dwc:institutional_code" xlink:title="Integrative Research Center, The Field Museum of Natural History, Chicago, Illinois, USA" xlink:href="http://grbio.org/institution/field-museum-natural-history" xlink:type="simple">FMNH</named-content>, <named-content xmlns:xlink="http://www.w3.org/1999/xlink" content-type="dwc:institutional_code" xlink:title="University of Tennessee at Chattanooga, Chattanooga, Tennessee, U.S.A." xlink:href="http://grbio.org/institution/university-tennessee-chattanooga" xlink:type="simple">UTCI</named-content>, <named-content xmlns:xlink="http://www.w3.org/1999/xlink" content-type="dwc:institutional_code" xlink:title="Museum of Comparative Zoology, Harvard University, Massachusetts, USA" xlink:href="http://grbio.org/institution/museum-comparative-zoology" xlink:type="simple">MCZ</named-content>).</bold> Same data as holotype (2 females, <named-content xmlns:xlink="http://www.w3.org/1999/xlink" content-type="dwc:institutional_code" xlink:title="Canadian National Collection of Insects, Arachnids and Nematodes, Ottawa, Ontario, Canada" xlink:href="http://grbio.org/institution/canadian-national-collection-insects-arachnids-and-nematodes" xlink:type="simple">CNC</named-content>).</p><p><bold>Canada: British Columbia</bold>: Vancouver Island: ‘V.I’ [no data] (1 female, <named-content xmlns:xlink="http://www.w3.org/1999/xlink" content-type="dwc:institutional_code" xlink:title="Canadian National Collection of Insects, Arachnids and Nematodes, Ottawa, Ontario, Canada" xlink:href="http://grbio.org/institution/canadian-national-collection-insects-arachnids-and-nematodes" xlink:type="simple">CNC</named-content>); Darling River, Pacific Rim National Park, 13.VII.1975, J.M. Campbell &amp; B.A. Campbell (1 male, <named-content xmlns:xlink="http://www.w3.org/1999/xlink" content-type="dwc:institutional_code" xlink:title="Canadian National Collection of Insects, Arachnids and Nematodes, Ottawa, Ontario, Canada" xlink:href="http://grbio.org/institution/canadian-national-collection-insects-arachnids-and-nematodes" xlink:type="simple">CNC</named-content>); 10 mi E [Port] Alberni, MacMillan Provincial Park, 26.V.1968, Campbell and Smetana (1 female, <named-content xmlns:xlink="http://www.w3.org/1999/xlink" content-type="dwc:institutional_code" xlink:title="Canadian National Collection of Insects, Arachnids and Nematodes, Ottawa, Ontario, Canada" xlink:href="http://grbio.org/institution/canadian-national-collection-insects-arachnids-and-nematodes" xlink:type="simple">CNC</named-content>); Lower Mainland: Hells Gate, rest stop approx. 2 km S on Hwy 1, mountain stream, under weeds, 17.IX.1982, B &amp; J. Carr (1 male, <named-content xmlns:xlink="http://www.w3.org/1999/xlink" content-type="dwc:institutional_code" xlink:title="Canadian National Collection of Insects, Arachnids and Nematodes, Ottawa, Ontario, Canada" xlink:href="http://grbio.org/institution/canadian-national-collection-insects-arachnids-and-nematodes" xlink:type="simple">CNC</named-content>).</p><p><bold>United States: California</bold>: ‘Cal.’ (1 female, <named-content xmlns:xlink="http://www.w3.org/1999/xlink" content-type="dwc:institutional_code" xlink:title="Museum of Comparative Zoology, Harvard University, Massachusetts, USA" xlink:href="http://grbio.org/institution/museum-comparative-zoology" xlink:type="simple">MCZ</named-content>); El Dorado Co.: 0.7 mi E Pacific House, 38.758, -120.493, 1190 m, ex. screening flume, 18.VI.1989, A.R. Hardy &amp; D. Carlson (1 male, <named-content xmlns:xlink="http://www.w3.org/1999/xlink" content-type="dwc:institutional_code" xlink:title="University of Tennessee at Chattanooga, Chattanooga, Tennessee, U.S.A." xlink:href="http://grbio.org/institution/university-tennessee-chattanooga" xlink:type="simple">UTCI</named-content>); Humboldt Co.: Prairie Creek Redwoods State Park, ca. 2 mi S Fern Canyon, base of Gold Bluffs, 41.3748, -124.07, 10 m, scrubby coastal forest, on algae and vertical rock face at seep, 18.VI.2006, A. Newton &amp; M. Thayer (1 female, <named-content xmlns:xlink="http://www.w3.org/1999/xlink" content-type="dwc:institutional_code" xlink:title="Integrative Research Center, The Field Museum of Natural History, Chicago, Illinois, USA" xlink:href="http://grbio.org/institution/field-museum-natural-history" xlink:type="simple">FMNH</named-content>); Marin Co.: Samuel P. Taylor State Park, 4.V.1968, Campbell and Smetana (1, <named-content xmlns:xlink="http://www.w3.org/1999/xlink" content-type="dwc:institutional_code" xlink:title="Canadian National Collection of Insects, Arachnids and Nematodes, Ottawa, Ontario, Canada" xlink:href="http://grbio.org/institution/canadian-national-collection-insects-arachnids-and-nematodes" xlink:type="simple">CNC</named-content>); Napa Co.: 10.1 mi N Calistoga, 579 m, flood debris, forest stream, 21.V.1976, A. Newton &amp; M. Thayer (1 male, <named-content xmlns:xlink="http://www.w3.org/1999/xlink" content-type="dwc:institutional_code" xlink:title="Canadian National Collection of Insects, Arachnids and Nematodes, Ottawa, Ontario, Canada" xlink:href="http://grbio.org/institution/canadian-national-collection-insects-arachnids-and-nematodes" xlink:type="simple">CNC</named-content>); San Bernardino Co.: 1 mi SW [W] Mountain Home Village, 15.III.1983, A. Smetana (1 female, <named-content xmlns:xlink="http://www.w3.org/1999/xlink" content-type="dwc:institutional_code" xlink:title="Canadian National Collection of Insects, Arachnids and Nematodes, Ottawa, Ontario, Canada" xlink:href="http://grbio.org/institution/canadian-national-collection-insects-arachnids-and-nematodes" xlink:type="simple">CNC</named-content>); Camp Angelus [= Angelus Oaks], 1.VII.1970, K. Stephan (1 female, <named-content xmlns:xlink="http://www.w3.org/1999/xlink" content-type="dwc:institutional_code" xlink:title="Canadian National Collection of Insects, Arachnids and Nematodes, Ottawa, Ontario, Canada" xlink:href="http://grbio.org/institution/canadian-national-collection-insects-arachnids-and-nematodes" xlink:type="simple">CNC</named-content>); Trinity Co.: Upper Canyon Creek Meadows, 16 mi N Junction City, 1463 m, 13–19.VII.1979, J.M. &amp; B.A. Campbell (1 female, <named-content xmlns:xlink="http://www.w3.org/1999/xlink" content-type="dwc:institutional_code" xlink:title="Canadian National Collection of Insects, Arachnids and Nematodes, Ottawa, Ontario, Canada" xlink:href="http://grbio.org/institution/canadian-national-collection-insects-arachnids-and-nematodes" xlink:type="simple">CNC</named-content>); Tulare Co.: Ash Mountain Power Station [Sequoia National Park], 23.XI.1982, J.A. Halstead (1, <named-content xmlns:xlink="http://www.w3.org/1999/xlink" content-type="dwc:institutional_code" xlink:title="Canadian National Collection of Insects, Arachnids and Nematodes, Ottawa, Ontario, Canada" xlink:href="http://grbio.org/institution/canadian-national-collection-insects-arachnids-and-nematodes" xlink:type="simple">CNC</named-content>); <bold>Oregon</bold>: Benton Co.: Mary’s Peak, 1158 m, 27.VII.1979, J.M. &amp; B.A. Campbell (1 female, <named-content xmlns:xlink="http://www.w3.org/1999/xlink" content-type="dwc:institutional_code" xlink:title="Canadian National Collection of Insects, Arachnids and Nematodes, Ottawa, Ontario, Canada" xlink:href="http://grbio.org/institution/canadian-national-collection-insects-arachnids-and-nematodes" xlink:type="simple">CNC</named-content>); Curry Co.: Agness Rd., crossing at Wake Up Rilea Creek, under stones and in little pools of water along shady, cascading creek, 10.VIII.1978, B.F. &amp; J.L. Carr (1 male, <named-content xmlns:xlink="http://www.w3.org/1999/xlink" content-type="dwc:institutional_code" xlink:title="Canadian National Collection of Insects, Arachnids and Nematodes, Ottawa, Ontario, Canada" xlink:href="http://grbio.org/institution/canadian-national-collection-insects-arachnids-and-nematodes" xlink:type="simple">CNC</named-content>); Jackson Co.: Highway 140, Little Butte Creek, 23.VI.1974, A. &amp; D. Smetana (1 male, <named-content xmlns:xlink="http://www.w3.org/1999/xlink" content-type="dwc:institutional_code" xlink:title="Canadian National Collection of Insects, Arachnids and Nematodes, Ottawa, Ontario, Canada" xlink:href="http://grbio.org/institution/canadian-national-collection-insects-arachnids-and-nematodes" xlink:type="simple">CNC</named-content>); <bold>Washington</bold>: Clallam Co.: 6.5 miles N Sappho, 366 m, 16.VII.1978, #1669, L. &amp; N. Herman (1 male, <named-content xmlns:xlink="http://www.w3.org/1999/xlink" content-type="dwc:institutional_code" xlink:title="Canadian National Collection of Insects, Arachnids and Nematodes, Ottawa, Ontario, Canada" xlink:href="http://grbio.org/institution/canadian-national-collection-insects-arachnids-and-nematodes" xlink:type="simple">CNC</named-content>.</p><p>All paratypes with: PARATYPE <italic><tp:taxon-name><tp:taxon-name-part taxon-name-part-type="genus" reg="Paraquedius">Paraquedius</tp:taxon-name-part><tp:taxon-name-part taxon-name-part-type="species" reg="marginicollis">marginicollis</tp:taxon-name-part></tp:taxon-name></italic> Brunke, des A. Brunke 2022 [yellow printed label]</p></tp:treatment-sec><tp:treatment-sec sec-type="etymology" id="SECID0EINCI"><title>Etymology.</title><p>The species epithet refers to the diagnostic pale margin of the pronotum.</p></tp:treatment-sec><tp:treatment-sec sec-type="diagnosis" id="SECID0ENNCI"><title>Diagnosis.</title><p><italic><tp:taxon-name><tp:taxon-name-part taxon-name-part-type="genus" reg="Paraquedius">Paraquedius</tp:taxon-name-part><tp:taxon-name-part taxon-name-part-type="species" reg="marginicollis">marginicollis</tp:taxon-name-part></tp:taxon-name></italic> is most easily distinguished from the only other species of the genus by the pale base of antennomere 1 and margins of the pronotum. For other differences see the key above.</p></tp:treatment-sec><tp:treatment-sec sec-type="description" id="SECID0E5NCI"><title>Description.</title><p>Measurements ♂ (<italic>n</italic> = 5): <abbrev xmlns:xlink="http://www.w3.org/1999/xlink" xlink:title="Head width, the greatest width, including the eyes" id="ABBRID0EGOCI" xlink:type="simple">HW</abbrev>/<abbrev xmlns:xlink="http://www.w3.org/1999/xlink" xlink:title="Head length, at middle, from the anterior margin of frons to the nuchal ridge" id="ABBRID0EKOCI" xlink:type="simple">HL</abbrev> 1.04–1.09; <abbrev xmlns:xlink="http://www.w3.org/1999/xlink" xlink:title="Pronotum width, greatest width" id="ABBRID0EOOCI" xlink:type="simple">PW</abbrev>/<abbrev xmlns:xlink="http://www.w3.org/1999/xlink" xlink:title="Pronotum length, at middle" id="ABBRID0ESOCI" xlink:type="simple">PL</abbrev> 1.01–1.08; <abbrev xmlns:xlink="http://www.w3.org/1999/xlink" xlink:title="Elytral width, greatest width" id="ABBRID0EWOCI" xlink:type="simple">EW</abbrev>/<abbrev xmlns:xlink="http://www.w3.org/1999/xlink" xlink:title="Elytral length, greatest length taken from level of the anteriormost large, lateral macroseta to apex of elytra. Its length approximates the length of the elytra not covered by the pronotum and therefore contributing to the forebody length" id="ABBRID0E1OCI" xlink:type="simple">EL</abbrev> 1.13–1.17; <abbrev xmlns:xlink="http://www.w3.org/1999/xlink" xlink:title="Sutural length, length of elytral suture" id="ABBRID0E6OCI" xlink:type="simple">ESut</abbrev>/<abbrev xmlns:xlink="http://www.w3.org/1999/xlink" xlink:title="Pronotum length, at middle" id="ABBRID0EDPCI" xlink:type="simple">PL</abbrev> 0.83–0.88; <abbrev xmlns:xlink="http://www.w3.org/1999/xlink" xlink:title="Pronotum width, greatest width" id="ABBRID0EHPCI" xlink:type="simple">PW</abbrev>/<abbrev xmlns:xlink="http://www.w3.org/1999/xlink" xlink:title="Head width, the greatest width, including the eyes" id="ABBRID0ELPCI" xlink:type="simple">HW</abbrev> 0.99–1.07; forebody length 4.0–4.3 mm.</p><p>Measurements ♀ (<italic>n</italic> = 5): <abbrev xmlns:xlink="http://www.w3.org/1999/xlink" xlink:title="Head width, the greatest width, including the eyes" id="ABBRID0ETPCI" xlink:type="simple">HW</abbrev>/<abbrev xmlns:xlink="http://www.w3.org/1999/xlink" xlink:title="Head length, at middle, from the anterior margin of frons to the nuchal ridge" id="ABBRID0EXPCI" xlink:type="simple">HL</abbrev> 1.06–1.10; <abbrev xmlns:xlink="http://www.w3.org/1999/xlink" xlink:title="Pronotum width, greatest width" id="ABBRID0E2PCI" xlink:type="simple">PW</abbrev>/<abbrev xmlns:xlink="http://www.w3.org/1999/xlink" xlink:title="Pronotum length, at middle" id="ABBRID0E6PCI" xlink:type="simple">PL</abbrev> 1.01–1.08; <abbrev xmlns:xlink="http://www.w3.org/1999/xlink" xlink:title="Elytral width, greatest width" id="ABBRID0EDQCI" xlink:type="simple">EW</abbrev>/<abbrev xmlns:xlink="http://www.w3.org/1999/xlink" xlink:title="Elytral length, greatest length taken from level of the anteriormost large, lateral macroseta to apex of elytra. Its length approximates the length of the elytra not covered by the pronotum and therefore contributing to the forebody length" id="ABBRID0EHQCI" xlink:type="simple">EL</abbrev> 1.11–1.17; <abbrev xmlns:xlink="http://www.w3.org/1999/xlink" xlink:title="Sutural length, length of elytral suture" id="ABBRID0EMQCI" xlink:type="simple">ESut</abbrev>/<abbrev xmlns:xlink="http://www.w3.org/1999/xlink" xlink:title="Pronotum length, at middle" id="ABBRID0EQQCI" xlink:type="simple">PL</abbrev> 0.86–0.89; <abbrev xmlns:xlink="http://www.w3.org/1999/xlink" xlink:title="Pronotum width, greatest width" id="ABBRID0EUQCI" xlink:type="simple">PW</abbrev>/<abbrev xmlns:xlink="http://www.w3.org/1999/xlink" xlink:title="Head width, the greatest width, including the eyes" id="ABBRID0EYQCI" xlink:type="simple">HW</abbrev> 1.01–1.08; forebody length 4.3–4.5 mm.</p><p>Similar to <italic><tp:taxon-name><tp:taxon-name-part taxon-name-part-type="genus" reg="Paraquedius">P.</tp:taxon-name-part><tp:taxon-name-part taxon-name-part-type="species" reg="puncticeps">puncticeps</tp:taxon-name-part></tp:taxon-name></italic> and differing only in the following: antennomeres 1 and 2 with pale base (Fig. <xref ref-type="fig" rid="F5">5B</xref>); marginal area of pronotum and at least extreme base of elytra, suture and sometimes scutellar area, paler (Fig. <xref ref-type="fig" rid="F2">2H</xref>); maxillary palpi usually slightly paler; head and pronotum with microsculpture more distinct; frons with central glabrous area not reaching posteriad to middle of eyes (Fig. <xref ref-type="fig" rid="F5">5B</xref>); frons with pair of impressions shallower and usually more linear, forming a border around raised central area (Fig. <xref ref-type="fig" rid="F5">5B</xref>); elytra with punctures slightly finer, disc always strongly uneven, with metallic greenish blue reflection; abdominal tergites with central, sparsely punctate to impunctate, raised areas, in addition to usual basal impressions; whorls of pale setae on tergites appearing more distinct from surrounding setae; male with emargination of sternite VIII slightly shallower, about twice as wide as deep; tergite X more slender, with narrower apex and setae more restricted to apical area; sternite IX with apex broadly, shallowly emarginate; median lobe of aedeagus in ventral view subparallel-sided, with truncate or broadly rounded apex (Fig. <xref ref-type="fig" rid="F8">8A, B</xref>); median lobe in lateral view with short apical area that is acute to obtusely pointed (Fig. <xref ref-type="fig" rid="F8">8C, D</xref>); paramere varying from slightly longer to slightly shorter than median lobe, spoon-shaped to lancet-shaped (Fig. <xref ref-type="fig" rid="F8">8E, F</xref>), peg setae forming long, oval-shaped median field (Fig. <xref ref-type="fig" rid="F8">8E, F</xref>). Female with tergite X shorter, with apex broader and truncate (Fig. <xref ref-type="fig" rid="F9">9G</xref>).</p></tp:treatment-sec><tp:treatment-sec sec-type="distribution" id="SECID0ENSCI"><title>Distribution.</title><p><bold>Canada</bold>: BC. <bold>United States</bold>: CA, OR, WA.</p></tp:treatment-sec><tp:treatment-sec sec-type="Bionomics" id="SECID0EXSCI"><title>Bionomics.</title><p>Specimens with microhabitat data were collected at a variety of elevations (near sea-level to 1463 m), on or under surfaces (under rocks, on vertical rockface), in association with running water, including mountain streams, vertical seeps and waterfalls. The specimen from flood debris was likely washed out of its normal microhabitat by heavy rains.</p></tp:treatment-sec><tp:treatment-sec sec-type="comments" id="SECID0E3SCI"><title>Comments.</title><p>Initially, it was thought that the specimen from Clallam County, Washington represented yet another species, as the paramere is remarkably lancet-like (Fig. <xref ref-type="fig" rid="F8">8E</xref>) and longer than the median lobe, while most specimens have a spoon-shaped paramere that is shorter than the median lobe. With further dissections, a few intermediate forms were found, though this specimen still represents the extreme of variation.</p></tp:treatment-sec><tp:treatment-sec><!--Section generated to contain objects referenced in tp:taxon-treatment.--><fig id="F2" position="float" orientation="portrait"><object-id xmlns:xlink="http://www.w3.org/1999/xlink" content-type="doi" xlink:type="simple">10.3897/zookeys.1134.87853.figure2</object-id><object-id xmlns:xlink="http://www.w3.org/1999/xlink" content-type="arpha" xlink:type="simple">2ED280F6-B902-51F2-8440-3C5E6EF8F1EA</object-id><label>Figure 2.</label><caption><p><bold>A–H</bold> dorsal habitus of <bold>A, B</bold><italic><tp:taxon-name><tp:taxon-name-part taxon-name-part-type="genus" reg="Iratiquedius">Iratiquedius</tp:taxon-name-part><tp:taxon-name-part taxon-name-part-type="species" reg="amabilis">amabilis</tp:taxon-name-part></tp:taxon-name></italic> (Smetana) <bold>A</bold> male holotype <bold>B</bold> female non-type <bold>C, D</bold><italic><tp:taxon-name><tp:taxon-name-part taxon-name-part-type="genus" reg="Iratiquedius">I.</tp:taxon-name-part><tp:taxon-name-part taxon-name-part-type="species" reg="mutator">mutator</tp:taxon-name-part></tp:taxon-name></italic> (Smetana) <bold>C</bold> male non-type <bold>D</bold> female holotype <bold>E</bold><italic><tp:taxon-name><tp:taxon-name-part taxon-name-part-type="genus" reg="Iratiquedius">I.</tp:taxon-name-part><tp:taxon-name-part taxon-name-part-type="species" reg="prostans">prostans</tp:taxon-name-part></tp:taxon-name></italic> (Horn) <bold>F</bold><italic><tp:taxon-name><tp:taxon-name-part taxon-name-part-type="genus" reg="Iratiquedius">I.</tp:taxon-name-part><tp:taxon-name-part taxon-name-part-type="species" reg="seriatus">seriatus</tp:taxon-name-part></tp:taxon-name></italic> (Horn) <bold>G</bold><italic><tp:taxon-name><tp:taxon-name-part taxon-name-part-type="genus" reg="Paraquedius">Paraquedius</tp:taxon-name-part><tp:taxon-name-part taxon-name-part-type="species" reg="puncticeps">puncticeps</tp:taxon-name-part></tp:taxon-name></italic> (Horn) <bold>H</bold><italic><tp:taxon-name><tp:taxon-name-part taxon-name-part-type="genus" reg="Paraquedius">P.</tp:taxon-name-part><tp:taxon-name-part taxon-name-part-type="species" reg="marginicollis">marginicollis</tp:taxon-name-part></tp:taxon-name></italic> sp. nov. Scale bars: 1 mm.</p></caption><graphic xmlns:xlink="http://www.w3.org/1999/xlink" xlink:href="zookeys-1134-129_article-87853__-g002.jpg" position="float" orientation="portrait" xlink:type="simple" id="oo_779760.jpg"><uri content-type="original_file" xlink:type="simple">https://binary.pensoft.net/fig/779760</uri></graphic></fig><fig id="F5" position="float" orientation="portrait"><object-id xmlns:xlink="http://www.w3.org/1999/xlink" content-type="doi" xlink:type="simple">10.3897/zookeys.1134.87853.figure5</object-id><object-id xmlns:xlink="http://www.w3.org/1999/xlink" content-type="arpha" xlink:type="simple">06EC79E9-C963-5596-A6B3-84C5862C13F7</object-id><label>Figure 5.</label><caption><p><bold>A–C</bold> dorsal head <bold>A, B</bold> showing extent of head punctation (white arrow) and color of first antennomere base (black arrow) <bold>D–F</bold> elytral punctation and microsculpture <bold>A</bold><italic><tp:taxon-name><tp:taxon-name-part taxon-name-part-type="genus" reg="Paraquedius">Paraquedius</tp:taxon-name-part><tp:taxon-name-part taxon-name-part-type="species" reg="puncticeps">puncticeps</tp:taxon-name-part></tp:taxon-name></italic> (Horn) <bold>B</bold><italic><tp:taxon-name><tp:taxon-name-part taxon-name-part-type="genus" reg="Paraquedius">P.</tp:taxon-name-part><tp:taxon-name-part taxon-name-part-type="species" reg="marginicollis">marginicollis</tp:taxon-name-part></tp:taxon-name></italic> sp. nov. <bold>C, D</bold><italic><tp:taxon-name><tp:taxon-name-part taxon-name-part-type="genus" reg="Quediellus">Quediellus</tp:taxon-name-part><tp:taxon-name-part taxon-name-part-type="species" reg="debilis">debilis</tp:taxon-name-part></tp:taxon-name></italic> (Horn) <bold>E</bold><italic><tp:taxon-name><tp:taxon-name-part taxon-name-part-type="genus" reg="Quedionuchus">Quedionuchus</tp:taxon-name-part><tp:taxon-name-part taxon-name-part-type="species" reg="longipennis">longipennis</tp:taxon-name-part></tp:taxon-name></italic> (Mannerheim) <bold>F</bold><italic><tp:taxon-name><tp:taxon-name-part taxon-name-part-type="genus" reg="Quedius">Quedius</tp:taxon-name-part><tp:taxon-name-part taxon-name-part-type="species" reg="densiventris">densiventris</tp:taxon-name-part></tp:taxon-name></italic> (Casey). Abbreviations: af = anterior frontal puncture; b = basal puncture; pf = posterior frontal puncture; sa = supra-antennal puncture. Scale bars: 0.5 mm.</p></caption><graphic xmlns:xlink="http://www.w3.org/1999/xlink" xlink:href="zookeys-1134-129_article-87853__-g005.jpg" position="float" orientation="portrait" xlink:type="simple" id="oo_779763.jpg"><uri content-type="original_file" xlink:type="simple">https://binary.pensoft.net/fig/779763</uri></graphic></fig><fig id="F8" position="float" orientation="portrait"><object-id xmlns:xlink="http://www.w3.org/1999/xlink" content-type="doi" xlink:type="simple">10.3897/zookeys.1134.87853.figure8</object-id><object-id xmlns:xlink="http://www.w3.org/1999/xlink" content-type="arpha" xlink:type="simple">8D8FF896-08A4-5D51-A9B6-F7843ED63129</object-id><label>Figure 8.</label><caption><p><bold>A</bold> aedeagus in ventral view <bold>B, C, D, G, H, K, L</bold> median lobe of aedeagus <bold>B, G, K, L</bold> in ventral view, <bold>C, D, H, O–Q</bold> in lateral view <bold>E, F, I, J, M, N</bold> underside of paramere showing peg setae <bold>A–F</bold><italic><tp:taxon-name><tp:taxon-name-part taxon-name-part-type="genus" reg="Paraquedius">Paraquedius</tp:taxon-name-part><tp:taxon-name-part taxon-name-part-type="species" reg="marginicollis">marginicollis</tp:taxon-name-part></tp:taxon-name></italic> sp. nov. <bold>E</bold> atypical specimen from Clallam County, Washington, United States <bold>G–J</bold><italic><tp:taxon-name><tp:taxon-name-part taxon-name-part-type="genus" reg="Paraquedius">Paraquedius</tp:taxon-name-part><tp:taxon-name-part taxon-name-part-type="species" reg="puncticeps">puncticeps</tp:taxon-name-part></tp:taxon-name></italic> (Horn) <bold>I</bold> lectotype, from Vancouver, British Columbia, Canada <bold>J</bold> non-type specimen from Vancouver Island <bold>K–Q</bold><italic><tp:taxon-name><tp:taxon-name-part taxon-name-part-type="genus" reg="Quediellus">Quediellus</tp:taxon-name-part><tp:taxon-name-part taxon-name-part-type="species" reg="debilis">debilis</tp:taxon-name-part></tp:taxon-name></italic> (Horn), specimens from east (<bold>K, M)</bold> and west (<bold>L, M)</bold> sides of the continental divide. Filled circles = typical ‘nanulus’ morphotype; open circles = typical ‘debilis’ morphotype. Scale bars: 0.1 mm.</p></caption><graphic xmlns:xlink="http://www.w3.org/1999/xlink" xlink:href="zookeys-1134-129_article-87853__-g008.jpg" position="float" orientation="portrait" xlink:type="simple" id="oo_779766.jpg"><uri content-type="original_file" xlink:type="simple">https://binary.pensoft.net/fig/779766</uri></graphic></fig><fig id="F9" position="float" orientation="portrait"><object-id xmlns:xlink="http://www.w3.org/1999/xlink" content-type="doi" xlink:type="simple">10.3897/zookeys.1134.87853.figure9</object-id><object-id xmlns:xlink="http://www.w3.org/1999/xlink" content-type="arpha" xlink:type="simple">8D01AAAB-50A3-5829-B6E8-B0691CBCA470</object-id><label>Figure 9.</label><caption><p><bold>A–I</bold> female tergite X <bold>A</bold><italic><tp:taxon-name><tp:taxon-name-part taxon-name-part-type="genus" reg="Iratiquedius">Iratiquedius</tp:taxon-name-part><tp:taxon-name-part taxon-name-part-type="species" reg="amabilis">amabilis</tp:taxon-name-part></tp:taxon-name></italic> (Smetana) <bold>B</bold><italic><tp:taxon-name><tp:taxon-name-part taxon-name-part-type="genus" reg="Iratiquedius">I.</tp:taxon-name-part><tp:taxon-name-part taxon-name-part-type="species" reg="mutator">mutator</tp:taxon-name-part></tp:taxon-name></italic> (Smetana) <bold>C</bold><italic><tp:taxon-name><tp:taxon-name-part taxon-name-part-type="genus" reg="Iratiquedius">I.</tp:taxon-name-part><tp:taxon-name-part taxon-name-part-type="species" reg="prostans">prostans</tp:taxon-name-part></tp:taxon-name></italic> (Horn) <bold>D</bold><italic><tp:taxon-name><tp:taxon-name-part taxon-name-part-type="genus" reg="Iratiquedius">I.</tp:taxon-name-part><tp:taxon-name-part taxon-name-part-type="species" reg="seriatus">seriatus</tp:taxon-name-part></tp:taxon-name></italic> (Horn), evenly convex <bold>E</bold><italic><tp:taxon-name><tp:taxon-name-part taxon-name-part-type="genus" reg="Iratiquedius">I.</tp:taxon-name-part><tp:taxon-name-part taxon-name-part-type="species" reg="uncifer">uncifer</tp:taxon-name-part></tp:taxon-name></italic> sp. nov., discal impression <bold>F</bold><italic><tp:taxon-name><tp:taxon-name-part taxon-name-part-type="genus" reg="Paraquedius">Paraquedius</tp:taxon-name-part><tp:taxon-name-part taxon-name-part-type="species" reg="puncticeps">puncticeps</tp:taxon-name-part></tp:taxon-name></italic> (Horn) <bold>G</bold><italic><tp:taxon-name><tp:taxon-name-part taxon-name-part-type="genus" reg="Paraquedius">P.</tp:taxon-name-part><tp:taxon-name-part taxon-name-part-type="species" reg="marginicollis">marginicollis</tp:taxon-name-part></tp:taxon-name></italic> sp. nov. <bold>H–I</bold><italic><tp:taxon-name><tp:taxon-name-part taxon-name-part-type="genus" reg="Quediellus">Quediellus</tp:taxon-name-part><tp:taxon-name-part taxon-name-part-type="species" reg="debilis">debilis</tp:taxon-name-part></tp:taxon-name></italic> (Horn). Pigmented area on tergite in <bold>E</bold> not shown for clarity but similar to <italic><tp:taxon-name><tp:taxon-name-part taxon-name-part-type="genus" reg="Iratiquedius">I.</tp:taxon-name-part><tp:taxon-name-part taxon-name-part-type="species" reg="seriatus">seriatus.</tp:taxon-name-part></tp:taxon-name></italic> Scale bars: 0.1 mm.</p></caption><graphic xmlns:xlink="http://www.w3.org/1999/xlink" xlink:href="zookeys-1134-129_article-87853__-g009.jpg" position="float" orientation="portrait" xlink:type="simple" id="oo_779767.jpg"><uri content-type="original_file" xlink:type="simple">https://binary.pensoft.net/fig/779767</uri></graphic></fig><fig id="F11" position="float" orientation="portrait"><object-id xmlns:xlink="http://www.w3.org/1999/xlink" content-type="doi" xlink:type="simple">10.3897/zookeys.1134.87853.figure11</object-id><object-id xmlns:xlink="http://www.w3.org/1999/xlink" content-type="arpha" xlink:type="simple">A81BD6BE-79ED-56DD-B908-B10A09D4E435</object-id><label>Figure 11.</label><caption><p>Distributions of <bold>A</bold><italic><tp:taxon-name><tp:taxon-name-part taxon-name-part-type="genus" reg="Iratiquedius">Iratiquedius</tp:taxon-name-part><tp:taxon-name-part taxon-name-part-type="species" reg="amabilis">amabilis</tp:taxon-name-part></tp:taxon-name></italic> (Smetana) (circles), <italic><tp:taxon-name><tp:taxon-name-part taxon-name-part-type="genus" reg="Iratiquedius">I.</tp:taxon-name-part><tp:taxon-name-part taxon-name-part-type="species" reg="mutator">mutator</tp:taxon-name-part></tp:taxon-name></italic> (Smetana) (squares) <bold>B</bold><italic><tp:taxon-name><tp:taxon-name-part taxon-name-part-type="genus" reg="Iratiquedius">I.</tp:taxon-name-part><tp:taxon-name-part taxon-name-part-type="species" reg="prostans">prostans</tp:taxon-name-part></tp:taxon-name></italic> (Horn) (black – specimens examined, white – literature records) <bold>C</bold><italic><tp:taxon-name><tp:taxon-name-part taxon-name-part-type="genus" reg="Iratiquedius">I.</tp:taxon-name-part><tp:taxon-name-part taxon-name-part-type="species" reg="seriatus">seriatus</tp:taxon-name-part></tp:taxon-name></italic> (Horn) (circles), <italic><tp:taxon-name><tp:taxon-name-part taxon-name-part-type="genus" reg="Iratiquedius">I.</tp:taxon-name-part><tp:taxon-name-part taxon-name-part-type="species" reg="uncifer">uncifer</tp:taxon-name-part></tp:taxon-name></italic> sp. nov. (squares) <bold>D</bold><italic><tp:taxon-name><tp:taxon-name-part taxon-name-part-type="genus" reg="Paraquedius">Paraquedius</tp:taxon-name-part><tp:taxon-name-part taxon-name-part-type="species" reg="puncticeps">puncticeps</tp:taxon-name-part></tp:taxon-name></italic> (Horn) (circles), <italic><tp:taxon-name><tp:taxon-name-part taxon-name-part-type="genus" reg="Paraquedius">P.</tp:taxon-name-part><tp:taxon-name-part taxon-name-part-type="species" reg="marginicollis">marginicollis</tp:taxon-name-part></tp:taxon-name></italic> sp. nov. (squares) <bold>E</bold><italic><tp:taxon-name><tp:taxon-name-part taxon-name-part-type="genus" reg="Quediellus">Quediellus</tp:taxon-name-part><tp:taxon-name-part taxon-name-part-type="species" reg="debilis">debilis</tp:taxon-name-part></tp:taxon-name></italic> (Horn) (circles) (black – specimens examined, white – literature records).</p></caption><graphic xmlns:xlink="http://www.w3.org/1999/xlink" xlink:href="zookeys-1134-129_article-87853__-g011.jpg" position="float" orientation="portrait" xlink:type="simple" id="oo_779769.jpg"><uri content-type="original_file" xlink:type="simple">https://binary.pensoft.net/fig/779769</uri></graphic></fig></tp:treatment-sec><ref-list><ref id="B11"><mixed-citation xmlns:xlink="http://www.w3.org/1999/xlink" xlink:type="simple"><person-group><name name-style="western"><surname>Smetana</surname><given-names>A</given-names></name></person-group> (<year>1981</year>) <article-title>Revision of the tribe <tp:taxon-name><tp:taxon-name-part taxon-name-part-type="tribe">Quediini</tp:taxon-name-part></tp:taxon-name> of America North of Mexico (<tp:taxon-name><tp:taxon-name-part taxon-name-part-type="order">Coleoptera</tp:taxon-name-part></tp:taxon-name>: <tp:taxon-name><tp:taxon-name-part taxon-name-part-type="family">Staphylinidae</tp:taxon-name-part></tp:taxon-name>). Supplementum 5.</article-title><source>The Canadian Entomologist</source><volume>113</volume>: <fpage>631</fpage>–<lpage>644</lpage>. <ext-link xlink:href="10.4039/Ent113631-7" ext-link-type="doi" xlink:type="simple">https://doi.org/10.4039/Ent113631-7</ext-link></mixed-citation></ref><ref id="B2"><mixed-citation xmlns:xlink="http://www.w3.org/1999/xlink" xlink:type="simple"><person-group><name name-style="western"><surname>Brunke</surname><given-names>AJ</given-names></name><name name-style="western"><surname>Chatzimanolis</surname><given-names>S</given-names></name><name name-style="western"><surname>Schillhammer</surname><given-names>H</given-names></name><name name-style="western"><surname>Solodovnikov</surname><given-names>A</given-names></name></person-group> (<year>2016</year>) <article-title>Early evolution of the hyperdiverse rove beetle tribe <tp:taxon-name><tp:taxon-name-part taxon-name-part-type="tribe">Staphylinini</tp:taxon-name-part></tp:taxon-name> (<tp:taxon-name><tp:taxon-name-part taxon-name-part-type="order">Coleoptera</tp:taxon-name-part></tp:taxon-name>: <tp:taxon-name><tp:taxon-name-part taxon-name-part-type="family">Staphylinidae</tp:taxon-name-part></tp:taxon-name>: <tp:taxon-name><tp:taxon-name-part taxon-name-part-type="subfamily">Staphylininae</tp:taxon-name-part></tp:taxon-name>) and a revision of its higher classification.</article-title><source>Cladistics</source><volume>32</volume>(<issue>4</issue>): <fpage>427</fpage>–<lpage>451</lpage>. <ext-link xlink:href="10.1111/cla.12139" ext-link-type="doi" xlink:type="simple">https://doi.org/10.1111/cla.12139</ext-link></mixed-citation></ref><ref id="B3"><mixed-citation xmlns:xlink="http://www.w3.org/1999/xlink" xlink:type="simple"><person-group><name name-style="western"><surname>Brunke</surname><given-names>AJ</given-names></name><name name-style="western"><surname>Żyła</surname><given-names>D</given-names></name><name name-style="western"><surname>Yamamoto</surname><given-names>S</given-names></name><name name-style="western"><surname>Solodovnikov</surname><given-names>A</given-names></name></person-group> (<year>2019</year>) <article-title>Baltic amber <tp:taxon-name><tp:taxon-name-part taxon-name-part-type="tribe">Staphylinini</tp:taxon-name-part></tp:taxon-name> (<tp:taxon-name><tp:taxon-name-part taxon-name-part-type="order">Coleoptera</tp:taxon-name-part></tp:taxon-name>: <tp:taxon-name><tp:taxon-name-part taxon-name-part-type="family">Staphylinidae</tp:taxon-name-part></tp:taxon-name>: <tp:taxon-name><tp:taxon-name-part taxon-name-part-type="subfamily">Staphylininae</tp:taxon-name-part></tp:taxon-name>): a rove beetle fauna on the eve of our modern climate.</article-title><source>Zoological Journal of the Linnean Society</source><volume>187</volume>(<issue>1</issue>): <fpage>166</fpage>–<lpage>197</lpage>. <ext-link xlink:href="10.1093/zoolinnean/zlz021" ext-link-type="doi" xlink:type="simple">https://doi.org/10.1093/zoolinnean/zlz021</ext-link></mixed-citation></ref><ref id="B4"><mixed-citation xmlns:xlink="http://www.w3.org/1999/xlink" xlink:type="simple"><person-group><name name-style="western"><surname>Brunke</surname><given-names>AJ</given-names></name><name name-style="western"><surname>Hansen</surname><given-names>AK</given-names></name><name name-style="western"><surname>Salnitska</surname><given-names>M</given-names></name><name name-style="western"><surname>Kypke</surname><given-names>JL</given-names></name><name name-style="western"><surname>Predeus</surname><given-names>AV</given-names></name><name name-style="western"><surname>Escalona</surname><given-names>HE</given-names></name><name name-style="western"><surname>Chapados</surname><given-names>JT</given-names></name><name name-style="western"><surname>Eyres</surname><given-names>J</given-names></name><name name-style="western"><surname>Richter</surname><given-names>R</given-names></name><name name-style="western"><surname>Smetana</surname><given-names>A</given-names></name><name name-style="western"><surname>Ślipiński</surname><given-names>SA</given-names></name><name name-style="western"><surname>Zwick</surname><given-names>A</given-names></name><name name-style="western"><surname>Hajek</surname><given-names>J</given-names></name><name name-style="western"><surname>Leschen</surname><given-names>RAB</given-names></name><name name-style="western"><surname>Solodovnikov</surname><given-names>A</given-names></name><name name-style="western"><surname>Dettman</surname><given-names>JR</given-names></name></person-group> (<year>2021</year>) <article-title>The limits of <tp:taxon-name><tp:taxon-name-part taxon-name-part-type="tribe">Quediini</tp:taxon-name-part></tp:taxon-name> at last (<tp:taxon-name><tp:taxon-name-part taxon-name-part-type="family">Staphylinidae</tp:taxon-name-part></tp:taxon-name>: <tp:taxon-name><tp:taxon-name-part taxon-name-part-type="subfamily">Staphylininae</tp:taxon-name-part></tp:taxon-name>): a rove beetle mega-radiation resolved by comprehensive sampling and anchored phylogenomics.</article-title><source>Systematic Entomology</source><volume>46</volume>(<issue>2</issue>): <fpage>396</fpage>–<lpage>421</lpage>. <ext-link xlink:href="10.1111/syen.12468" ext-link-type="doi" xlink:type="simple">https://doi.org/10.1111/syen.12468</ext-link></mixed-citation></ref></ref-list></tp:taxon-treatment>
