# Supplementary material for: ﻿A world generic revision of Quediini (Coleoptera, Staphylinidae, Staphylininae), part 1. Early diverging Nearctic lineages
Source: Zookeys. 2022 Dec 8;1134:129–70. doi: 10.3897/zookeys.1134.87853 (PMC9836628; doi:10.3897/zookeys.1134.87853)
Supplement: XML Treatment for Quediellus nanulus [file zookeys.1134.87853-treatment13.xml]

<!DOCTYPE tp:taxon-treatment
  PUBLIC "-//TaxonX//DTD Taxonomic Treatment Publishing DTD v0 20100105//EN" "tax-treatment-NSO.dtd">
<tp:taxon-treatment xmlns:tp="http://www.plazi.org/taxpub"><tp:treatment-meta><kwd-group><label>Taxon classification</label><kwd>
                <named-content content-type="kingdom">Animalia</named-content>
              </kwd><kwd>
                <named-content content-type="order">Coleoptera</named-content>
              </kwd><kwd>
                <named-content content-type="family">Staphylinidae</named-content>
              </kwd></kwd-group><mixed-citation publication-type="journal"><person-group><name><surname>Brunke</surname><given-names>Adam J.</given-names></name></person-group><article-title>﻿A world generic revision of <tp:taxon-name><tp:taxon-name-part taxon-name-part-type="tribe">Quediini</tp:taxon-name-part></tp:taxon-name> (<tp:taxon-name><tp:taxon-name-part taxon-name-part-type="order">Coleoptera</tp:taxon-name-part></tp:taxon-name>, <tp:taxon-name><tp:taxon-name-part taxon-name-part-type="family">Staphylinidae</tp:taxon-name-part></tp:taxon-name>, <tp:taxon-name><tp:taxon-name-part taxon-name-part-type="subfamily">Staphylininae</tp:taxon-name-part></tp:taxon-name>), part 1. Early diverging Nearctic lineages</article-title><source>Zookeys</source><day>08</day><month>12</month><year>2022</year><volume>1134</volume><fpage>129</fpage><lpage>170</lpage><pub-id pub-id-type="doi">10.3897/zookeys.1134.87853</pub-id></mixed-citation></tp:treatment-meta><tp:nomenclature><label>﻿</label><tp:taxon-name>
              <object-id xmlns:xlink="http://www.w3.org/1999/xlink" content-type="arpha" xlink:type="simple">D2895A91-D95D-5E56-9174-1D772A742706</object-id>
              <tp:taxon-name-part taxon-name-part-type="genus" reg="Quediellus">Quediellus</tp:taxon-name-part>
              <tp:taxon-name-part taxon-name-part-type="species" reg="nanulus">nanulus</tp:taxon-name-part>
            </tp:taxon-name><tp:taxon-authority>Casey</tp:taxon-authority></tp:nomenclature><tp:treatment-sec sec-type="type material" id="SECID0EEIDI"><title>Type material.</title><p><bold><italic>Lectotype</italic> (male, United States National Museum of Natural History, not examined)</bold>: Lane Co. Or / Casey bequest 1925 / Type USNM 48307 / nanulus Csy.</p><p><xref ref-type="bibr" rid="B10">Smetana (1971)</xref> stated that the male lectotype was a typical member of <italic><tp:taxon-name><tp:taxon-name-part taxon-name-part-type="genus" reg="Quedius">Q.</tp:taxon-name-part><tp:taxon-name-part taxon-name-part-type="species" reg="nanulus">nanulus</tp:taxon-name-part></tp:taxon-name></italic> (e.g., short, narrow elytra, small-bodied). Several non-type male specimens from the type locality matching this description and consistent with the ‘nanulus’ morphotype, were available for study. The aedeagi of these specimens fell within the range of morphological variation considered to belong to a single, variable <italic><tp:taxon-name><tp:taxon-name-part taxon-name-part-type="genus" reg="Quedius">Q.</tp:taxon-name-part><tp:taxon-name-part taxon-name-part-type="species" reg="debilis">debilis</tp:taxon-name-part></tp:taxon-name></italic>.</p></tp:treatment-sec><ref-list><ref id="B10"><mixed-citation xmlns:xlink="http://www.w3.org/1999/xlink" xlink:type="simple"><person-group><name name-style="western"><surname>Smetana</surname><given-names>A</given-names></name></person-group> (<year>1971</year>) <article-title>Revision of the tribe <tp:taxon-name><tp:taxon-name-part taxon-name-part-type="tribe">Quediini</tp:taxon-name-part></tp:taxon-name> of North America north of Mexico (<tp:taxon-name><tp:taxon-name-part taxon-name-part-type="order">Coleoptera</tp:taxon-name-part></tp:taxon-name>: <tp:taxon-name><tp:taxon-name-part taxon-name-part-type="family">Staphylinidae</tp:taxon-name-part></tp:taxon-name>).</article-title><source>Memoirs of the Entomological Society of Canada</source><volume>103</volume>(<issue>79</issue>): <fpage>1</fpage>–<lpage>303</lpage>. <ext-link xlink:href="10.4039/entm10379fv" ext-link-type="doi" xlink:type="simple">https://doi.org/10.4039/entm10379fv</ext-link></mixed-citation></ref></ref-list></tp:taxon-treatment>
