# Supplementary material for: ﻿A world generic revision of Quediini (Coleoptera, Staphylinidae, Staphylininae), part 1. Early diverging Nearctic lineages
Source: Zookeys. 2022 Dec 8;1134:129–70. doi: 10.3897/zookeys.1134.87853 (PMC9836628; doi:10.3897/zookeys.1134.87853)
Supplement: XML Treatment for Quediellus humilis [file zookeys.1134.87853-treatment15.xml]

<!DOCTYPE tp:taxon-treatment
  PUBLIC "-//TaxonX//DTD Taxonomic Treatment Publishing DTD v0 20100105//EN" "tax-treatment-NSO.dtd">
<tp:taxon-treatment xmlns:tp="http://www.plazi.org/taxpub"><tp:treatment-meta><kwd-group><label>Taxon classification</label><kwd>
                <named-content content-type="kingdom">Animalia</named-content>
              </kwd><kwd>
                <named-content content-type="order">Coleoptera</named-content>
              </kwd><kwd>
                <named-content content-type="family">Staphylinidae</named-content>
              </kwd></kwd-group><mixed-citation publication-type="journal"><person-group><name><surname>Brunke</surname><given-names>Adam J.</given-names></name></person-group><article-title>﻿A world generic revision of <tp:taxon-name><tp:taxon-name-part taxon-name-part-type="tribe">Quediini</tp:taxon-name-part></tp:taxon-name> (<tp:taxon-name><tp:taxon-name-part taxon-name-part-type="order">Coleoptera</tp:taxon-name-part></tp:taxon-name>, <tp:taxon-name><tp:taxon-name-part taxon-name-part-type="family">Staphylinidae</tp:taxon-name-part></tp:taxon-name>, <tp:taxon-name><tp:taxon-name-part taxon-name-part-type="subfamily">Staphylininae</tp:taxon-name-part></tp:taxon-name>), part 1. Early diverging Nearctic lineages</article-title><source>Zookeys</source><day>08</day><month>12</month><year>2022</year><volume>1134</volume><fpage>129</fpage><lpage>170</lpage><pub-id pub-id-type="doi">10.3897/zookeys.1134.87853</pub-id></mixed-citation></tp:treatment-meta><tp:nomenclature><label>﻿</label><tp:taxon-name>
              <object-id xmlns:xlink="http://www.w3.org/1999/xlink" content-type="arpha" xlink:type="simple">C806BB11-7C43-5FA9-8122-B5BFAF3C1ED3</object-id>
              <tp:taxon-name-part taxon-name-part-type="genus" reg="Quediellus">Quediellus</tp:taxon-name-part>
              <tp:taxon-name-part taxon-name-part-type="species" reg="humilis">humilis</tp:taxon-name-part>
            </tp:taxon-name><tp:taxon-authority>Casey</tp:taxon-authority></tp:nomenclature><tp:treatment-sec sec-type="type material" id="SECID0EVNDI"><title>Type material.</title><p><bold><italic>Holotype</italic> (male, United States National Museum of Natural History, not examined)</bold>: “Cal”. / Casey bequest 1925 / Type USNM 48306 / <tp:taxon-name><tp:taxon-name-part taxon-name-part-type="genus" reg="Quediellus"/><tp:taxon-name-part taxon-name-part-type="species" reg="humilis">humilis</tp:taxon-name-part></tp:taxon-name> Csy. <xref ref-type="bibr" rid="B10">Smetana (1971)</xref> mentioned that this specimen was a small male of <italic><tp:taxon-name><tp:taxon-name-part taxon-name-part-type="genus" reg="Quedius">Q.</tp:taxon-name-part><tp:taxon-name-part taxon-name-part-type="species" reg="nanulus">nanulus</tp:taxon-name-part></tp:taxon-name></italic>. While it was not studied, several small non-type males were examined from northern California that perfectly fit the ‘nanulus’ morphotype, including some examined by <xref ref-type="bibr" rid="B10">Smetana (1971)</xref> himself and identified as <italic><tp:taxon-name><tp:taxon-name-part taxon-name-part-type="genus" reg="Quedius">Q.</tp:taxon-name-part><tp:taxon-name-part taxon-name-part-type="species" reg="nanulus">nanulus</tp:taxon-name-part></tp:taxon-name></italic>.</p></tp:treatment-sec><tp:treatment-sec sec-type="type material" id="SECID0EQPDI"><title>Non-type material.</title><p><bold>Canada: Alberta</bold>: Marmot Creek, 10 mi SW Kananaskis F.E.S., 15.VIII.1971, 5000’, sifting deciduous litter along large stream, J.M. Campbell (1 male, 1 female, <named-content xmlns:xlink="http://www.w3.org/1999/xlink" content-type="dwc:institutional_code" xlink:title="Canadian National Collection of Insects, Arachnids and Nematodes, Ottawa, Ontario, Canada" xlink:href="http://grbio.org/institution/canadian-national-collection-insects-arachnids-and-nematodes" xlink:type="simple">CNC</named-content>); Waterton Lakes N.P., mi 2 of Red Rock Canyon Road, 16.VI.1980, 4400’, J.M. Campbell (1 male, 1 female <named-content xmlns:xlink="http://www.w3.org/1999/xlink" content-type="dwc:institutional_code" xlink:title="Canadian National Collection of Insects, Arachnids and Nematodes, Ottawa, Ontario, Canada" xlink:href="http://grbio.org/institution/canadian-national-collection-insects-arachnids-and-nematodes" xlink:type="simple">CNC</named-content>); Waterton Lakes N.P., 1 mi N Pass Creek Bridge, 4500’, sifting <italic><tp:taxon-name><tp:taxon-name-part taxon-name-part-type="genus" reg="Populus">Populus</tp:taxon-name-part></tp:taxon-name></italic> litter in moist deciduous forest, 5.VIII.1976, J.M. Campbell (1 male, 1 female, <named-content xmlns:xlink="http://www.w3.org/1999/xlink" content-type="dwc:institutional_code" xlink:title="Canadian National Collection of Insects, Arachnids and Nematodes, Ottawa, Ontario, Canada" xlink:href="http://grbio.org/institution/canadian-national-collection-insects-arachnids-and-nematodes" xlink:type="simple">CNC</named-content>). <bold>British Columbia</bold>: Greater Vancouver: Stanley Park, 20.V.1989, A. Smetana (2, <named-content xmlns:xlink="http://www.w3.org/1999/xlink" content-type="dwc:institutional_code" xlink:title="Canadian National Collection of Insects, Arachnids and Nematodes, Ottawa, Ontario, Canada" xlink:href="http://grbio.org/institution/canadian-national-collection-insects-arachnids-and-nematodes" xlink:type="simple">CNC</named-content>); same except 28.V.1968, Campbell and Smetana (1, <named-content xmlns:xlink="http://www.w3.org/1999/xlink" content-type="dwc:institutional_code" xlink:title="Canadian National Collection of Insects, Arachnids and Nematodes, Ottawa, Ontario, Canada" xlink:href="http://grbio.org/institution/canadian-national-collection-insects-arachnids-and-nematodes" xlink:type="simple">CNC</named-content>); same except 21.V.1968, Campbell and Smetana (1, <named-content xmlns:xlink="http://www.w3.org/1999/xlink" content-type="dwc:institutional_code" xlink:title="Canadian National Collection of Insects, Arachnids and Nematodes, Ottawa, Ontario, Canada" xlink:href="http://grbio.org/institution/canadian-national-collection-insects-arachnids-and-nematodes" xlink:type="simple">CNC</named-content>); Brunswick, 20.V.1968, Campbell and Smetana (1, <named-content xmlns:xlink="http://www.w3.org/1999/xlink" content-type="dwc:institutional_code" xlink:title="Canadian National Collection of Insects, Arachnids and Nematodes, Ottawa, Ontario, Canada" xlink:href="http://grbio.org/institution/canadian-national-collection-insects-arachnids-and-nematodes" xlink:type="simple">CNC</named-content>); Langley, open oak forest, 10.XII.1979, S. Rahe (2, <named-content xmlns:xlink="http://www.w3.org/1999/xlink" content-type="dwc:institutional_code" xlink:title="Canadian National Collection of Insects, Arachnids and Nematodes, Ottawa, Ontario, Canada" xlink:href="http://grbio.org/institution/canadian-national-collection-insects-arachnids-and-nematodes" xlink:type="simple">CNC</named-content>); Fraser Valley: Mission, berlese sample, 25.VII.1953, W.R.M. Mason (2, <named-content xmlns:xlink="http://www.w3.org/1999/xlink" content-type="dwc:institutional_code" xlink:title="Canadian National Collection of Insects, Arachnids and Nematodes, Ottawa, Ontario, Canada" xlink:href="http://grbio.org/institution/canadian-national-collection-insects-arachnids-and-nematodes" xlink:type="simple">CNC</named-content>); Vancouver Island: Chemainus Lake, mushrooms and rotten fir wood, edge of path, 25.IX.2020, A. Davies (1, <named-content xmlns:xlink="http://www.w3.org/1999/xlink" content-type="dwc:institutional_code" xlink:title="Canadian National Collection of Insects, Arachnids and Nematodes, Ottawa, Ontario, Canada" xlink:href="http://grbio.org/institution/canadian-national-collection-insects-arachnids-and-nematodes" xlink:type="simple">CNC</named-content>); Mesachie Lake, Forest Experiment Station, 1950 m, woody debris from log, 23.VII.1979, I. Smith (2, <named-content xmlns:xlink="http://www.w3.org/1999/xlink" content-type="dwc:institutional_code" xlink:title="Canadian National Collection of Insects, Arachnids and Nematodes, Ottawa, Ontario, Canada" xlink:href="http://grbio.org/institution/canadian-national-collection-insects-arachnids-and-nematodes" xlink:type="simple">CNC</named-content>); Salt Spring Island, Fulford Harbour, Petroglyph, 25.IX.1974, BD Ainscough (2, <named-content xmlns:xlink="http://www.w3.org/1999/xlink" content-type="dwc:institutional_code" xlink:title="Canadian National Collection of Insects, Arachnids and Nematodes, Ottawa, Ontario, Canada" xlink:href="http://grbio.org/institution/canadian-national-collection-insects-arachnids-and-nematodes" xlink:type="simple">CNC</named-content>); Gabriola Island, Gabriola, marsh with sedges, pitfall traps, 30.IX.1994, BF &amp; JL Carr (1, <named-content xmlns:xlink="http://www.w3.org/1999/xlink" content-type="dwc:institutional_code" xlink:title="Canadian National Collection of Insects, Arachnids and Nematodes, Ottawa, Ontario, Canada" xlink:href="http://grbio.org/institution/canadian-national-collection-insects-arachnids-and-nematodes" xlink:type="simple">CNC</named-content>); same except sifting maple litter beside firewood and compost bin, 30.IV.1993 (3, <named-content xmlns:xlink="http://www.w3.org/1999/xlink" content-type="dwc:institutional_code" xlink:title="Canadian National Collection of Insects, Arachnids and Nematodes, Ottawa, Ontario, Canada" xlink:href="http://grbio.org/institution/canadian-national-collection-insects-arachnids-and-nematodes" xlink:type="simple">CNC</named-content>); same except sifting moss in forest near Hoggan Lake, 14.VI.1989 (1, <named-content xmlns:xlink="http://www.w3.org/1999/xlink" content-type="dwc:institutional_code" xlink:title="Canadian National Collection of Insects, Arachnids and Nematodes, Ottawa, Ontario, Canada" xlink:href="http://grbio.org/institution/canadian-national-collection-insects-arachnids-and-nematodes" xlink:type="simple">CNC</named-content>); Englishman River Provincial Park, cedar litter, 10.III.1997, B.D. Ainscough (1, <named-content xmlns:xlink="http://www.w3.org/1999/xlink" content-type="dwc:institutional_code" xlink:title="Canadian National Collection of Insects, Arachnids and Nematodes, Ottawa, Ontario, Canada" xlink:href="http://grbio.org/institution/canadian-national-collection-insects-arachnids-and-nematodes" xlink:type="simple">CNC</named-content>); Yellow Point, Cedar, under rotten log, 18.V.1978, B.D. Ainscough (1, <named-content xmlns:xlink="http://www.w3.org/1999/xlink" content-type="dwc:institutional_code" xlink:title="Canadian National Collection of Insects, Arachnids and Nematodes, Ottawa, Ontario, Canada" xlink:href="http://grbio.org/institution/canadian-national-collection-insects-arachnids-and-nematodes" xlink:type="simple">CNC</named-content>); Lake Cowichan, spring run beside North Shore Road, 1.7 km N town, moss and litter, 7.VI.1979, I. Smith (1, <named-content xmlns:xlink="http://www.w3.org/1999/xlink" content-type="dwc:institutional_code" xlink:title="Canadian National Collection of Insects, Arachnids and Nematodes, Ottawa, Ontario, Canada" xlink:href="http://grbio.org/institution/canadian-national-collection-insects-arachnids-and-nematodes" xlink:type="simple">CNC</named-content>); Stamp Falls [Stamp River] Provincial Park, 8 mi NW Alberni, 26.V.1968, Campbell and Smetana (2, <named-content xmlns:xlink="http://www.w3.org/1999/xlink" content-type="dwc:institutional_code" xlink:title="Canadian National Collection of Insects, Arachnids and Nematodes, Ottawa, Ontario, Canada" xlink:href="http://grbio.org/institution/canadian-national-collection-insects-arachnids-and-nematodes" xlink:type="simple">CNC</named-content>); Victoria, sifting litter and grass, 28.X.1985, BF &amp; JL Carr (1, <named-content xmlns:xlink="http://www.w3.org/1999/xlink" content-type="dwc:institutional_code" xlink:title="Canadian National Collection of Insects, Arachnids and Nematodes, Ottawa, Ontario, Canada" xlink:href="http://grbio.org/institution/canadian-national-collection-insects-arachnids-and-nematodes" xlink:type="simple">CNC</named-content>).</p><p><bold>United States: California</bold>: Alpine Co.: 22 mi NE Strawberry, Clark Fork River near Cottonwood Creek, 1767 m, 14.VII.1976, L. &amp; N. Herman (1, <named-content xmlns:xlink="http://www.w3.org/1999/xlink" content-type="dwc:institutional_code" xlink:title="Canadian National Collection of Insects, Arachnids and Nematodes, Ottawa, Ontario, Canada" xlink:href="http://grbio.org/institution/canadian-national-collection-insects-arachnids-and-nematodes" xlink:type="simple">CNC</named-content>); Amador Co.: 4 mi S Jackson, sift oak, maple and alder litter, 3.II.1979, D.S. Chandler (1, <named-content xmlns:xlink="http://www.w3.org/1999/xlink" content-type="dwc:institutional_code" xlink:title="Integrative Research Center, The Field Museum of Natural History, Chicago, Illinois, USA" xlink:href="http://grbio.org/institution/field-museum-natural-history" xlink:type="simple">FMNH</named-content>); 1 mi W Pine Grove, 24.VI.1975, A. Newton and M. Thayer (1, <named-content xmlns:xlink="http://www.w3.org/1999/xlink" content-type="dwc:institutional_code" xlink:title="Canadian National Collection of Insects, Arachnids and Nematodes, Ottawa, Ontario, Canada" xlink:href="http://grbio.org/institution/canadian-national-collection-insects-arachnids-and-nematodes" xlink:type="simple">CNC</named-content>); ‘Mokel Hill’ [= Mokelumne Hill], VII.1925, VanDyke (4, <named-content xmlns:xlink="http://www.w3.org/1999/xlink" content-type="dwc:institutional_code" xlink:title="Canadian National Collection of Insects, Arachnids and Nematodes, Ottawa, Ontario, Canada" xlink:href="http://grbio.org/institution/canadian-national-collection-insects-arachnids-and-nematodes" xlink:type="simple">CNC</named-content>); Alameda Co.: Berkeley, under Umbellifera duff, 23.II.1962, J.F. Lawrence (1, <named-content xmlns:xlink="http://www.w3.org/1999/xlink" content-type="dwc:institutional_code" xlink:title="Canadian National Collection of Insects, Arachnids and Nematodes, Ottawa, Ontario, Canada" xlink:href="http://grbio.org/institution/canadian-national-collection-insects-arachnids-and-nematodes" xlink:type="simple">CNC</named-content>); El Dorado Co.: Lake Tahoe, Taylor Creek at Camp Richardson, 1900 m, 9.VII.1986, A. Smetana (2, <named-content xmlns:xlink="http://www.w3.org/1999/xlink" content-type="dwc:institutional_code" xlink:title="Canadian National Collection of Insects, Arachnids and Nematodes, Ottawa, Ontario, Canada" xlink:href="http://grbio.org/institution/canadian-national-collection-insects-arachnids-and-nematodes" xlink:type="simple">CNC</named-content>); Humboldt Co.: 5 mi N Trinidad, Patricks Point State Park, hemlock/pine/alder litter, 14.VIII.1966, J+S Cornell (1, <named-content xmlns:xlink="http://www.w3.org/1999/xlink" content-type="dwc:institutional_code" xlink:title="Integrative Research Center, The Field Museum of Natural History, Chicago, Illinois, USA" xlink:href="http://grbio.org/institution/field-museum-natural-history" xlink:type="simple">FMNH</named-content>); Eureka, VI.1902, H.S. Barber (2, <named-content xmlns:xlink="http://www.w3.org/1999/xlink" content-type="dwc:institutional_code" xlink:title="Canadian National Collection of Insects, Arachnids and Nematodes, Ottawa, Ontario, Canada" xlink:href="http://grbio.org/institution/canadian-national-collection-insects-arachnids-and-nematodes" xlink:type="simple">CNC</named-content>); Marin Co.: Lagunitas Creek, near Tocaloma, 18.III.1983, A. Smetana (5, <named-content xmlns:xlink="http://www.w3.org/1999/xlink" content-type="dwc:institutional_code" xlink:title="Canadian National Collection of Insects, Arachnids and Nematodes, Ottawa, Ontario, Canada" xlink:href="http://grbio.org/institution/canadian-national-collection-insects-arachnids-and-nematodes" xlink:type="simple">CNC</named-content>); Monterey Co.: Jamesburg, Ian Moore (1, <named-content xmlns:xlink="http://www.w3.org/1999/xlink" content-type="dwc:institutional_code" xlink:title="Canadian National Collection of Insects, Arachnids and Nematodes, Ottawa, Ontario, Canada" xlink:href="http://grbio.org/institution/canadian-national-collection-insects-arachnids-and-nematodes" xlink:type="simple">CNC</named-content>); Placer Co.: Meeks Bay, West Lake Blvd, 1917 m, ex. riparian litter, 15.XI.2008, A. Brunke (1, <named-content xmlns:xlink="http://www.w3.org/1999/xlink" content-type="dwc:institutional_code" xlink:title="University of Guelph Insect Collection, University of Guelph, Ontario, Canada" xlink:href="http://grbio.org/institution/ontario-insect-collection-university-guelph" xlink:type="simple">DEBU</named-content>); Lake Tahoe, Tahoe City, 1950 m, 7.VII.1986, A. Smetana (2, <named-content xmlns:xlink="http://www.w3.org/1999/xlink" content-type="dwc:institutional_code" xlink:title="Canadian National Collection of Insects, Arachnids and Nematodes, Ottawa, Ontario, Canada" xlink:href="http://grbio.org/institution/canadian-national-collection-insects-arachnids-and-nematodes" xlink:type="simple">CNC</named-content>); Tahoe Pines, 3.V.1968, Campbell and Smetana (1, <named-content xmlns:xlink="http://www.w3.org/1999/xlink" content-type="dwc:institutional_code" xlink:title="Canadian National Collection of Insects, Arachnids and Nematodes, Ottawa, Ontario, Canada" xlink:href="http://grbio.org/institution/canadian-national-collection-insects-arachnids-and-nematodes" xlink:type="simple">CNC</named-content>); Tahoe Pines, 1889 m, 10.VIII.1969, A. Smetana (2, <named-content xmlns:xlink="http://www.w3.org/1999/xlink" content-type="dwc:institutional_code" xlink:title="Canadian National Collection of Insects, Arachnids and Nematodes, Ottawa, Ontario, Canada" xlink:href="http://grbio.org/institution/canadian-national-collection-insects-arachnids-and-nematodes" xlink:type="simple">CNC</named-content>); San Diego Co.: San Diego, F.E. Blaisdell (1, <named-content xmlns:xlink="http://www.w3.org/1999/xlink" content-type="dwc:institutional_code" xlink:title="Canadian National Collection of Insects, Arachnids and Nematodes, Ottawa, Ontario, Canada" xlink:href="http://grbio.org/institution/canadian-national-collection-insects-arachnids-and-nematodes" xlink:type="simple">CNC</named-content>); Sonoma Co.: Annadel State Park, Hunter Spring nr. Canyon Trail, 220 m, 26.IV.–17.V.2007, P. Kerr and S. Blank (1, <named-content xmlns:xlink="http://www.w3.org/1999/xlink" content-type="dwc:institutional_code" xlink:title="University of Tennessee at Chattanooga, Chattanooga, Tennessee, U.S.A." xlink:href="http://grbio.org/institution/university-tennessee-chattanooga" xlink:type="simple">UTCI</named-content>); Sobre Vista, 24.IV.1910, Van Dyke (1, <named-content xmlns:xlink="http://www.w3.org/1999/xlink" content-type="dwc:institutional_code" xlink:title="Canadian National Collection of Insects, Arachnids and Nematodes, Ottawa, Ontario, Canada" xlink:href="http://grbio.org/institution/canadian-national-collection-insects-arachnids-and-nematodes" xlink:type="simple">CNC</named-content>); Trinity Co.: Upper Canyon Creek Lake, 17mi N Junction City, 1737 m, 12.VII.1979, JM &amp; BA Campbell (6, <named-content xmlns:xlink="http://www.w3.org/1999/xlink" content-type="dwc:institutional_code" xlink:title="Canadian National Collection of Insects, Arachnids and Nematodes, Ottawa, Ontario, Canada" xlink:href="http://grbio.org/institution/canadian-national-collection-insects-arachnids-and-nematodes" xlink:type="simple">CNC</named-content>); Upper Canyon Creek Meadows, 16mi N Junction City, 1463 m, 13–19.VII.1979 (1, <named-content xmlns:xlink="http://www.w3.org/1999/xlink" content-type="dwc:institutional_code" xlink:title="Canadian National Collection of Insects, Arachnids and Nematodes, Ottawa, Ontario, Canada" xlink:href="http://grbio.org/institution/canadian-national-collection-insects-arachnids-and-nematodes" xlink:type="simple">CNC</named-content>); <bold>Nevada</bold>: Douglas Co.: Zephyr Cove, 1900 m, 9.VII.1986, A. Smetana (3, <named-content xmlns:xlink="http://www.w3.org/1999/xlink" content-type="dwc:institutional_code" xlink:title="Canadian National Collection of Insects, Arachnids and Nematodes, Ottawa, Ontario, Canada" xlink:href="http://grbio.org/institution/canadian-national-collection-insects-arachnids-and-nematodes" xlink:type="simple">CNC</named-content>); <bold>Oregon</bold>: Columbia Co.: Oak Island, Sauvies Lake, Columbia River, 5mi N 2mi E Burlington, 30 m, Oregon oak and snowberry duff, 7.X.1972, E.M. Benedict (2, <named-content xmlns:xlink="http://www.w3.org/1999/xlink" content-type="dwc:institutional_code" xlink:title="Canadian National Collection of Insects, Arachnids and Nematodes, Ottawa, Ontario, Canada" xlink:href="http://grbio.org/institution/canadian-national-collection-insects-arachnids-and-nematodes" xlink:type="simple">CNC</named-content>); Curry Co.: 4mi S Pistol River, on US 101 (Mark 342), 60 m, Sitka spruce duff and soil, 12.II.1972, E.M. Benedict (1, <named-content xmlns:xlink="http://www.w3.org/1999/xlink" content-type="dwc:institutional_code" xlink:title="Canadian National Collection of Insects, Arachnids and Nematodes, Ottawa, Ontario, Canada" xlink:href="http://grbio.org/institution/canadian-national-collection-insects-arachnids-and-nematodes" xlink:type="simple">CNC</named-content>); Douglas Co.: 1mi S &amp; 2mi W Ash, 152 m, deciduous Myrtle litter and duff, 11.XII.1971, E.M. Benedict (1, <named-content xmlns:xlink="http://www.w3.org/1999/xlink" content-type="dwc:institutional_code" xlink:title="Canadian National Collection of Insects, Arachnids and Nematodes, Ottawa, Ontario, Canada" xlink:href="http://grbio.org/institution/canadian-national-collection-insects-arachnids-and-nematodes" xlink:type="simple">CNC</named-content>); ~4.5mi E Wells Creek, Ranger Station, Umpqua River, 91 m, oak duff and soil, 11.XII.1971, E.M. Benedict (1, <named-content xmlns:xlink="http://www.w3.org/1999/xlink" content-type="dwc:institutional_code" xlink:title="Canadian National Collection of Insects, Arachnids and Nematodes, Ottawa, Ontario, Canada" xlink:href="http://grbio.org/institution/canadian-national-collection-insects-arachnids-and-nematodes" xlink:type="simple">CNC</named-content>); Klamath Co.: Mares Egg Springs, 1280 m, 20.VII.1979, JM Campbell &amp; J Schuh (4, <named-content xmlns:xlink="http://www.w3.org/1999/xlink" content-type="dwc:institutional_code" xlink:title="Canadian National Collection of Insects, Arachnids and Nematodes, Ottawa, Ontario, Canada" xlink:href="http://grbio.org/institution/canadian-national-collection-insects-arachnids-and-nematodes" xlink:type="simple">CNC</named-content>); same except 25.VI.1974, A. &amp; D. Smetana (1, <named-content xmlns:xlink="http://www.w3.org/1999/xlink" content-type="dwc:institutional_code" xlink:title="Canadian National Collection of Insects, Arachnids and Nematodes, Ottawa, Ontario, Canada" xlink:href="http://grbio.org/institution/canadian-national-collection-insects-arachnids-and-nematodes" xlink:type="simple">CNC</named-content>); 7 mile Creek, west of Forth Klamath, 20.VII.1979, JM Campbell &amp; J Schuh (1, <named-content xmlns:xlink="http://www.w3.org/1999/xlink" content-type="dwc:institutional_code" xlink:title="Canadian National Collection of Insects, Arachnids and Nematodes, Ottawa, Ontario, Canada" xlink:href="http://grbio.org/institution/canadian-national-collection-insects-arachnids-and-nematodes" xlink:type="simple">CNC</named-content>); Lane Co.: Coast Guard Road, Approximately 1mi N Florence, 152 m, moss festoons, 6.V.1972, E.M. Benedict (2, <named-content xmlns:xlink="http://www.w3.org/1999/xlink" content-type="dwc:institutional_code" xlink:title="Canadian National Collection of Insects, Arachnids and Nematodes, Ottawa, Ontario, Canada" xlink:href="http://grbio.org/institution/canadian-national-collection-insects-arachnids-and-nematodes" xlink:type="simple">CNC</named-content>); Lincoln Co.: Eakman [= Ekman] Lake, 5mi E Waldport, 0 m, beach grass, 5.V.1973, E.M. Benedict (2, <named-content xmlns:xlink="http://www.w3.org/1999/xlink" content-type="dwc:institutional_code" xlink:title="Canadian National Collection of Insects, Arachnids and Nematodes, Ottawa, Ontario, Canada" xlink:href="http://grbio.org/institution/canadian-national-collection-insects-arachnids-and-nematodes" xlink:type="simple">CNC</named-content>); Tillamook Co.: Rest area, Wilson River Highway, 0.5mi S &amp; 1mi W Lee’s Camp, western red cedar and red alder, 4.XI.1972, E.M. Benedict (2, <named-content xmlns:xlink="http://www.w3.org/1999/xlink" content-type="dwc:institutional_code" xlink:title="Canadian National Collection of Insects, Arachnids and Nematodes, Ottawa, Ontario, Canada" xlink:href="http://grbio.org/institution/canadian-national-collection-insects-arachnids-and-nematodes" xlink:type="simple">CNC</named-content>); Washington Co.: 0.25mi E Sherwood Highway &amp; US-99W, 60 m, rotten hay, barley and dung, 1.I.1972, E.M. Benedict (2, <named-content xmlns:xlink="http://www.w3.org/1999/xlink" content-type="dwc:institutional_code" xlink:title="Canadian National Collection of Insects, Arachnids and Nematodes, Ottawa, Ontario, Canada" xlink:href="http://grbio.org/institution/canadian-national-collection-insects-arachnids-and-nematodes" xlink:type="simple">CNC</named-content>); <bold>Washington</bold>: Jefferson Co.: Olympic National Park, Hoh Ranger Station, 182 m, 13.V.1968, Campbell and Smetana (1, <named-content xmlns:xlink="http://www.w3.org/1999/xlink" content-type="dwc:institutional_code" xlink:title="Canadian National Collection of Insects, Arachnids and Nematodes, Ottawa, Ontario, Canada" xlink:href="http://grbio.org/institution/canadian-national-collection-insects-arachnids-and-nematodes" xlink:type="simple">CNC</named-content>); same except 19.VIII.1979, JM &amp; BA Campbell (4, <named-content xmlns:xlink="http://www.w3.org/1999/xlink" content-type="dwc:institutional_code" xlink:title="Canadian National Collection of Insects, Arachnids and Nematodes, Ottawa, Ontario, Canada" xlink:href="http://grbio.org/institution/canadian-national-collection-insects-arachnids-and-nematodes" xlink:type="simple">CNC</named-content>); San Juan: San Juan Islands, Jones Island, 2.V.1988, J. Bergdahl (2, <named-content xmlns:xlink="http://www.w3.org/1999/xlink" content-type="dwc:institutional_code" xlink:title="Canadian National Collection of Insects, Arachnids and Nematodes, Ottawa, Ontario, Canada" xlink:href="http://grbio.org/institution/canadian-national-collection-insects-arachnids-and-nematodes" xlink:type="simple">CNC</named-content>); San Juan Islands, Matia Island, 28.VIII.1988, J. Bergdahl (2, <named-content xmlns:xlink="http://www.w3.org/1999/xlink" content-type="dwc:institutional_code" xlink:title="Canadian National Collection of Insects, Arachnids and Nematodes, Ottawa, Ontario, Canada" xlink:href="http://grbio.org/institution/canadian-national-collection-insects-arachnids-and-nematodes" xlink:type="simple">CNC</named-content>); San Juan Islands, Flattop Island, 22.I.1988, J. Bergdahl (1, <named-content xmlns:xlink="http://www.w3.org/1999/xlink" content-type="dwc:institutional_code" xlink:title="Canadian National Collection of Insects, Arachnids and Nematodes, Ottawa, Ontario, Canada" xlink:href="http://grbio.org/institution/canadian-national-collection-insects-arachnids-and-nematodes" xlink:type="simple">CNC</named-content>); San Juan Islands, Stewart Island, 18.X.1987, J. Bergdahl (1, <named-content xmlns:xlink="http://www.w3.org/1999/xlink" content-type="dwc:institutional_code" xlink:title="Canadian National Collection of Insects, Arachnids and Nematodes, Ottawa, Ontario, Canada" xlink:href="http://grbio.org/institution/canadian-national-collection-insects-arachnids-and-nematodes" xlink:type="simple">CNC</named-content>); same except 6.VIII.1988 (1, <named-content xmlns:xlink="http://www.w3.org/1999/xlink" content-type="dwc:institutional_code" xlink:title="Canadian National Collection of Insects, Arachnids and Nematodes, Ottawa, Ontario, Canada" xlink:href="http://grbio.org/institution/canadian-national-collection-insects-arachnids-and-nematodes" xlink:type="simple">CNC</named-content>); Sucia Island, 28.VIII.1988, J. Bergdahl (4, <named-content xmlns:xlink="http://www.w3.org/1999/xlink" content-type="dwc:institutional_code" xlink:title="Canadian National Collection of Insects, Arachnids and Nematodes, Ottawa, Ontario, Canada" xlink:href="http://grbio.org/institution/canadian-national-collection-insects-arachnids-and-nematodes" xlink:type="simple">CNC</named-content>); same except 30.VIII.1988; San Juan Islands, Jones Island, 2.V.1988, J. Bergdahl (3, <named-content xmlns:xlink="http://www.w3.org/1999/xlink" content-type="dwc:institutional_code" xlink:title="Canadian National Collection of Insects, Arachnids and Nematodes, Ottawa, Ontario, Canada" xlink:href="http://grbio.org/institution/canadian-national-collection-insects-arachnids-and-nematodes" xlink:type="simple">CNC</named-content>); San Juan Islands, Clark Island, 27.VIII.1988, J. Bergdahl (1, <named-content xmlns:xlink="http://www.w3.org/1999/xlink" content-type="dwc:institutional_code" xlink:title="Canadian National Collection of Insects, Arachnids and Nematodes, Ottawa, Ontario, Canada" xlink:href="http://grbio.org/institution/canadian-national-collection-insects-arachnids-and-nematodes" xlink:type="simple">CNC</named-content>); Skagit Co.: San Juan Islands, Fidalgo Island, 5.IV.1986, J. Bergdahl (4, <named-content xmlns:xlink="http://www.w3.org/1999/xlink" content-type="dwc:institutional_code" xlink:title="Canadian National Collection of Insects, Arachnids and Nematodes, Ottawa, Ontario, Canada" xlink:href="http://grbio.org/institution/canadian-national-collection-insects-arachnids-and-nematodes" xlink:type="simple">CNC</named-content>); Snohomish Co.: Chase Lake, 15.VIII.1961, W. Suter (2, <named-content xmlns:xlink="http://www.w3.org/1999/xlink" content-type="dwc:institutional_code" xlink:title="Canadian National Collection of Insects, Arachnids and Nematodes, Ottawa, Ontario, Canada" xlink:href="http://grbio.org/institution/canadian-national-collection-insects-arachnids-and-nematodes" xlink:type="simple">CNC</named-content>); Siskiyou Co.: VII, C.V. Riley (2, <named-content xmlns:xlink="http://www.w3.org/1999/xlink" content-type="dwc:institutional_code" xlink:title="Canadian National Collection of Insects, Arachnids and Nematodes, Ottawa, Ontario, Canada" xlink:href="http://grbio.org/institution/canadian-national-collection-insects-arachnids-and-nematodes" xlink:type="simple">CNC</named-content>); Whatcom Co.: Deming, S end Sumas Mt., Reardon property, ANMT site 1275, 95 m, berl., leaf &amp; log litter incl. under <italic><tp:taxon-name><tp:taxon-name-part taxon-name-part-type="genus" reg="Phlebia">Phlebia</tp:taxon-name-part></tp:taxon-name></italic> polypores on log, 2<sup>nd</sup> growth <italic><tp:taxon-name><tp:taxon-name-part taxon-name-part-type="genus" reg="Pseudotsuga">Pseudotsuga</tp:taxon-name-part></tp:taxon-name></italic>-<italic><tp:taxon-name><tp:taxon-name-part taxon-name-part-type="genus" reg="Thuja">Thuja</tp:taxon-name-part></tp:taxon-name></italic>-<italic><tp:taxon-name><tp:taxon-name-part taxon-name-part-type="genus" reg="Alnus">Alnus</tp:taxon-name-part></tp:taxon-name></italic>-<italic><tp:taxon-name><tp:taxon-name-part taxon-name-part-type="genus" reg="Acer">Acer</tp:taxon-name-part><tp:taxon-name-part taxon-name-part-type="species" reg="macrophyllum">macrophyllum</tp:taxon-name-part></tp:taxon-name></italic> &amp; <italic>circinatum</italic>, 13.XI.2014, A. Newton &amp; M. Thayer (1, <named-content xmlns:xlink="http://www.w3.org/1999/xlink" content-type="dwc:institutional_code" xlink:title="Integrative Research Center, The Field Museum of Natural History, Chicago, Illinois, USA" xlink:href="http://grbio.org/institution/field-museum-natural-history" xlink:type="simple">FMNH</named-content>).</p></tp:treatment-sec><tp:treatment-sec sec-type="diagnosis" id="SECID0E22DI"><title>Diagnosis.</title><p>As in generic diagnosis.</p></tp:treatment-sec><tp:treatment-sec sec-type="redescription" id="SECID0EA3DI"><title>Redescription.</title><p>Measurements ♂ (<italic>n</italic> = 10 (5 macropterous; 5 brachypterous)): <abbrev xmlns:xlink="http://www.w3.org/1999/xlink" xlink:title="Head width, the greatest width, including the eyes" id="ABBRID0EI3DI" xlink:type="simple">HW</abbrev>/<abbrev xmlns:xlink="http://www.w3.org/1999/xlink" xlink:title="Head length, at middle, from the anterior margin of frons to the nuchal ridge" id="ABBRID0EM3DI" xlink:type="simple">HL</abbrev> 1.07–1.17; <abbrev xmlns:xlink="http://www.w3.org/1999/xlink" xlink:title="Pronotum width, greatest width" id="ABBRID0EQ3DI" xlink:type="simple">PW</abbrev>/<abbrev xmlns:xlink="http://www.w3.org/1999/xlink" xlink:title="Pronotum length, at middle" id="ABBRID0EU3DI" xlink:type="simple">PL</abbrev> 1.02–1.19; <abbrev xmlns:xlink="http://www.w3.org/1999/xlink" xlink:title="Elytral width, greatest width" id="ABBRID0EY3DI" xlink:type="simple">EW</abbrev>/<abbrev xmlns:xlink="http://www.w3.org/1999/xlink" xlink:title="Elytral length, greatest length taken from level of the anteriormost large, lateral macroseta to apex of elytra. Its length approximates the length of the elytra not covered by the pronotum and therefore contributing to the forebody length" id="ABBRID0E33DI" xlink:type="simple">EL</abbrev> 1.08–1.29; <abbrev xmlns:xlink="http://www.w3.org/1999/xlink" xlink:title="Sutural length, length of elytral suture" id="ABBRID0EB4DI" xlink:type="simple">ESut</abbrev>/<abbrev xmlns:xlink="http://www.w3.org/1999/xlink" xlink:title="Pronotum length, at middle" id="ABBRID0EF4DI" xlink:type="simple">PL</abbrev> 0.54–0.79; <abbrev xmlns:xlink="http://www.w3.org/1999/xlink" xlink:title="Pronotum width, greatest width" id="ABBRID0EJ4DI" xlink:type="simple">PW</abbrev>/<abbrev xmlns:xlink="http://www.w3.org/1999/xlink" xlink:title="Head width, the greatest width, including the eyes" id="ABBRID0EN4DI" xlink:type="simple">HW</abbrev> 1.14–1.27; forebody length 2.3–3.1 mm.</p><p>Measurements ♀ (<italic>n</italic> = 10 (5 macropterous; 5 brachypterous)): <abbrev xmlns:xlink="http://www.w3.org/1999/xlink" xlink:title="Head width, the greatest width, including the eyes" id="ABBRID0EV4DI" xlink:type="simple">HW</abbrev>/<abbrev xmlns:xlink="http://www.w3.org/1999/xlink" xlink:title="Head length, at middle, from the anterior margin of frons to the nuchal ridge" id="ABBRID0EZ4DI" xlink:type="simple">HL</abbrev> 1.10–1.15; <abbrev xmlns:xlink="http://www.w3.org/1999/xlink" xlink:title="Pronotum width, greatest width" id="ABBRID0E44DI" xlink:type="simple">PW</abbrev>/<abbrev xmlns:xlink="http://www.w3.org/1999/xlink" xlink:title="Pronotum length, at middle" id="ABBRID0EB5DI" xlink:type="simple">PL</abbrev> 1.04–1.14; <abbrev xmlns:xlink="http://www.w3.org/1999/xlink" xlink:title="Elytral width, greatest width" id="ABBRID0EF5DI" xlink:type="simple">EW</abbrev>/<abbrev xmlns:xlink="http://www.w3.org/1999/xlink" xlink:title="Elytral length, greatest length taken from level of the anteriormost large, lateral macroseta to apex of elytra. Its length approximates the length of the elytra not covered by the pronotum and therefore contributing to the forebody length" id="ABBRID0EJ5DI" xlink:type="simple">EL</abbrev> 1.15–1.36; <abbrev xmlns:xlink="http://www.w3.org/1999/xlink" xlink:title="Sutural length, length of elytral suture" id="ABBRID0EO5DI" xlink:type="simple">ESut</abbrev>/<abbrev xmlns:xlink="http://www.w3.org/1999/xlink" xlink:title="Pronotum length, at middle" id="ABBRID0ES5DI" xlink:type="simple">PL</abbrev> 0.56–0.82; <abbrev xmlns:xlink="http://www.w3.org/1999/xlink" xlink:title="Pronotum width, greatest width" id="ABBRID0EW5DI" xlink:type="simple">PW</abbrev>/<abbrev xmlns:xlink="http://www.w3.org/1999/xlink" xlink:title="Head width, the greatest width, including the eyes" id="ABBRID0E15DI" xlink:type="simple">HW</abbrev> 1.14–1.30; forebody length 2.5–3.2 mm.</p><p>Head dark brown, darker than pronotum, which is paler, entirely brown to pale reddish with yellow borders; elytra brownish, often with epipleural area, and lateral and apicolateral parts of disc paler, frequently contrasting yellow; abdomen dark brown, tergites at most narrowly paler at apex; antennae brown, with antennomeres 1–3 paler, yellow-brown or at least bases paler; legs pale, yellow to yellowish brown, tibiae dark brown; palpi yellowish brown to dark brown (Fig. <xref ref-type="fig" rid="F12">12</xref>).</p><p>Head slightly transverse, eyes large, moderately convex and protruding from lateral outline, temples small, about 1/4 to 1/3 of eye length (Fig. <xref ref-type="fig" rid="F5">5C</xref>); disc of head with sparse microsculpture of transverse waves, spaces between lines greater than width of lines; antennomeres of varying shape depending on morphotype, with ‘nanulus’ type having 1–3 elongate, 4 quadrate to elongate, 5 or 6–10 transverse and macropterous individuals of the ‘debilis’ morphotype having 1–5 or 1–6 elongate and 7–10 or 8–10 distinctly transverse; pronotum about as wide as long to moderately transverse, moderately wider than head; disc with microsculpture as on head; elytra moderately to distinctly transverse, markedly variable from scarcely longer at sides than pronotum at middle to moderately longer (1.06–1.21, ‘nanulus’ morphotype), or distinctly longer than pronotum at middle (1.26–1.41, ‘debilis’ morphotype) (Fig. <xref ref-type="fig" rid="F12">12</xref>); disc of elytra with punctures varying from superficial, sparse and widely scattered (nanulus type) to slightly denser and coarser in individuals with the longest elytra (Fig. <xref ref-type="fig" rid="F12">12</xref>); wings as non-functional stubs or fully developed; abdomen generally sparsely punctate, denser at bases of tergites but variable, with punctation overall denser in ‘debilis’ morphotype; abdomen with dense, very fine microsculpture of transverse waves; abdominal tergite VII without or with palisade fringe.</p><p><bold>Male.</bold> Sternite VIII with distinct emargination of variable depth and width; tergite X triangular, with moderately long, narrowly rounded apex; sternite IX varying from slightly expanded to broad at middle, with long, slender asymmetrical basal part and narrow, rounded apex; median lobe in ventral view with acute apex, sides of apex straight to acuminate resulting in a pinched appearance (Fig. <xref ref-type="fig" rid="F8">8L</xref>), individuals from the Rockies with sides broadly arcuate (Fig. <xref ref-type="fig" rid="F8">8K</xref>); median lobe in lateral view bearing a distinct tooth of variable distance from apex and with variably-sized emargination ventrad of tooth, apex narrow and rounded (Fig. <xref ref-type="fig" rid="F8">8O–Q</xref>); paramere slender and varying from fusiform (basal constriction, widest subapically) to subparallel-sided or weakly narrowing apicad (Fig. <xref ref-type="fig" rid="F8">8M, N</xref>); paramere with peg setae arranged in two rows, varying from well-organized to slightly disorganized and doubled in places, rows divergent from sides of paramere and weakly to strongly convergent basad in western individuals (Fig. <xref ref-type="fig" rid="F8">8N</xref>); in eastern individuals, rows generally following the margins of paramere and not convergent basad (Fig. <xref ref-type="fig" rid="F8">8M</xref>).</p><p><bold>Female.</bold> Tergite X overall pentagonal, with emargination on each side of protruding, pointed apex, with longitudinal, median pigmented area, setae generally limited to midline (Fig. <xref ref-type="fig" rid="F9">9H–I</xref>).</p></tp:treatment-sec><tp:treatment-sec sec-type="distribution" id="SECID0ENCAK"><title>Distribution.</title><p><bold>Canada</bold>: AB, BC. <bold>United States</bold>: CA, ID, MT, NV, OR, WA.</p><p>Broadly distributed along the western cordilleras on both the eastern and western sides of the continental divide (Fig. <xref ref-type="fig" rid="F11">11E</xref>). At the northern edge of its western distribution, <italic><tp:taxon-name><tp:taxon-name-part taxon-name-part-type="genus" reg="Quedius">Q.</tp:taxon-name-part><tp:taxon-name-part taxon-name-part-type="species" reg="debilis">debilis</tp:taxon-name-part></tp:taxon-name></italic> is entirely flightless and appears to extend eastward along the Fraser River in British Columbia to at least the Hope area but it is not clear how distantly east and west populations are separated by the drier, central interior, if at all.</p><fig id="F11" position="float" orientation="portrait"><object-id xmlns:xlink="http://www.w3.org/1999/xlink" content-type="doi" xlink:type="simple">10.3897/zookeys.1134.87853.figure11</object-id><object-id xmlns:xlink="http://www.w3.org/1999/xlink" content-type="arpha" xlink:type="simple">A81BD6BE-79ED-56DD-B908-B10A09D4E435</object-id><label>Figure 11.</label><caption><p>Distributions of <bold>A</bold><italic><tp:taxon-name><tp:taxon-name-part taxon-name-part-type="genus" reg="Iratiquedius">Iratiquedius</tp:taxon-name-part><tp:taxon-name-part taxon-name-part-type="species" reg="amabilis">amabilis</tp:taxon-name-part></tp:taxon-name></italic> (Smetana) (circles), <italic><tp:taxon-name><tp:taxon-name-part taxon-name-part-type="genus" reg="Iratiquedius">I.</tp:taxon-name-part><tp:taxon-name-part taxon-name-part-type="species" reg="mutator">mutator</tp:taxon-name-part></tp:taxon-name></italic> (Smetana) (squares) <bold>B</bold><italic><tp:taxon-name><tp:taxon-name-part taxon-name-part-type="genus" reg="Iratiquedius">I.</tp:taxon-name-part><tp:taxon-name-part taxon-name-part-type="species" reg="prostans">prostans</tp:taxon-name-part></tp:taxon-name></italic> (Horn) (black – specimens examined, white – literature records) <bold>C</bold><italic><tp:taxon-name><tp:taxon-name-part taxon-name-part-type="genus" reg="Iratiquedius">I.</tp:taxon-name-part><tp:taxon-name-part taxon-name-part-type="species" reg="seriatus">seriatus</tp:taxon-name-part></tp:taxon-name></italic> (Horn) (circles), <italic><tp:taxon-name><tp:taxon-name-part taxon-name-part-type="genus" reg="Iratiquedius">I.</tp:taxon-name-part><tp:taxon-name-part taxon-name-part-type="species" reg="uncifer">uncifer</tp:taxon-name-part></tp:taxon-name></italic> sp. nov. (squares) <bold>D</bold><italic><tp:taxon-name><tp:taxon-name-part taxon-name-part-type="genus" reg="Paraquedius">Paraquedius</tp:taxon-name-part><tp:taxon-name-part taxon-name-part-type="species" reg="puncticeps">puncticeps</tp:taxon-name-part></tp:taxon-name></italic> (Horn) (circles), <italic><tp:taxon-name><tp:taxon-name-part taxon-name-part-type="genus" reg="Paraquedius">P.</tp:taxon-name-part><tp:taxon-name-part taxon-name-part-type="species" reg="marginicollis">marginicollis</tp:taxon-name-part></tp:taxon-name></italic> sp. nov. (squares) <bold>E</bold><italic><tp:taxon-name><tp:taxon-name-part taxon-name-part-type="genus" reg="Quediellus">Quediellus</tp:taxon-name-part><tp:taxon-name-part taxon-name-part-type="species" reg="debilis">debilis</tp:taxon-name-part></tp:taxon-name></italic> (Horn) (circles) (black – specimens examined, white – literature records).</p></caption><graphic xmlns:xlink="http://www.w3.org/1999/xlink" xlink:href="zookeys-1134-129_article-87853__-g011.jpg" position="float" orientation="portrait" xlink:type="simple" id="oo_779769.jpg"><uri content-type="original_file" xlink:type="simple">https://binary.pensoft.net/fig/779769</uri></graphic></fig></tp:treatment-sec><tp:treatment-sec sec-type="Bionomics" id="SECID0EXGAK"><title>Bionomics.</title><p>In the northern part of its range on the western side of the continental divide (British Columbia to Oregon, Fig. <xref ref-type="fig" rid="F12">12</xref>), <italic><tp:taxon-name><tp:taxon-name-part taxon-name-part-type="genus" reg="Quedius">Q.</tp:taxon-name-part><tp:taxon-name-part taxon-name-part-type="species" reg="debilis">debilis</tp:taxon-name-part></tp:taxon-name></italic> is entirely flightless (wings as small stubs) and lives more or less in moist, forest litter-based microhabitats, including leaf litter, moss on rocks, treehole litter, and decaying wood and fungi, though it is sometimes collected in litter or moss along the water’s edge. Further south, south of northernmost California (Fig. <xref ref-type="fig" rid="F12">12</xref>), the species is more typically found in wet litter along creeks and most commonly fully winged with longer elytra. On the eastern side of the continental divide, examined specimens (all from Alberta) were fully winged with palisade fringe but with narrow elytra. In Alberta, specimens were collected in deciduous litter (<italic><tp:taxon-name><tp:taxon-name-part taxon-name-part-type="genus" reg="Populus">Populus</tp:taxon-name-part></tp:taxon-name></italic> sp.) in a forest and along a stream.</p><fig id="F12" position="float" orientation="portrait"><object-id xmlns:xlink="http://www.w3.org/1999/xlink" content-type="doi" xlink:type="simple">10.3897/zookeys.1134.87853.figure12</object-id><object-id xmlns:xlink="http://www.w3.org/1999/xlink" content-type="arpha" xlink:type="simple">96DCE0E1-5DF7-5455-8F9B-12C2FBEBC00B</object-id><label>Figure 12.</label><caption><p>Habitus and distribution of <italic><tp:taxon-name><tp:taxon-name-part taxon-name-part-type="genus" reg="Quediellus">Quediellus</tp:taxon-name-part><tp:taxon-name-part taxon-name-part-type="species" reg="debilis">debilis</tp:taxon-name-part></tp:taxon-name></italic> (Horn) morphotypes: brachypterous, palisade fringe absent (circle), brachypterous, palisade fringe present (square – habitus as in previous), winged, shorter and narrower elytra (triangle), winged, longer and broader elytra (hexagon). Scale bar = 1 mm.</p></caption><graphic xmlns:xlink="http://www.w3.org/1999/xlink" xlink:href="zookeys-1134-129_article-87853__-g012.jpg" position="float" orientation="portrait" xlink:type="simple" id="oo_779770.jpg"><uri content-type="original_file" xlink:type="simple">https://binary.pensoft.net/fig/779770</uri></graphic></fig></tp:treatment-sec><tp:treatment-sec sec-type="comments" id="SECID0EPIAK"><title>Comments.</title><p><xref ref-type="bibr" rid="B10">Smetana (1971)</xref> treated <italic><tp:taxon-name><tp:taxon-name-part taxon-name-part-type="genus" reg="Quediellus">Quediellus</tp:taxon-name-part><tp:taxon-name-part taxon-name-part-type="species" reg="nanulus">nanulus</tp:taxon-name-part></tp:taxon-name></italic> (as <italic><tp:taxon-name><tp:taxon-name-part taxon-name-part-type="genus" reg="Quedius">Quedius</tp:taxon-name-part></tp:taxon-name></italic>) as a separate though variable species that could be confidently diagnosed from <italic><tp:taxon-name><tp:taxon-name-part taxon-name-part-type="genus" reg="Quedius">Q.</tp:taxon-name-part><tp:taxon-name-part taxon-name-part-type="species" reg="debilis">debilis</tp:taxon-name-part></tp:taxon-name></italic> solely by the ‘smaller aedeagus’ and in the key by the shorter and less narrow paramere with peg setae rows shorter. A more northern population of generally narrower, smaller-bodied individuals with shorter elytra was considered to correspond to <italic><tp:taxon-name><tp:taxon-name-part taxon-name-part-type="genus" reg="Quedius">Q.</tp:taxon-name-part><tp:taxon-name-part taxon-name-part-type="species" reg="nanulus">nanulus</tp:taxon-name-part></tp:taxon-name></italic>, while a more southern population of generally larger, more fusiform specimens with longer and broader elytra was considered to correspond to <italic><tp:taxon-name><tp:taxon-name-part taxon-name-part-type="genus" reg="Quedius">Q.</tp:taxon-name-part><tp:taxon-name-part taxon-name-part-type="species" reg="debilis">debilis</tp:taxon-name-part></tp:taxon-name></italic>. Based on the material <xref ref-type="bibr" rid="B10">Smetana (1971)</xref> had available, there was some degree of geographic overlap in California, especially the northern Sierra Nevada (Lake Tahoe area).</p><p>An examination of dissected males from across this range on the western side of the continental divide, including many of the original specimens examined by <xref ref-type="bibr" rid="B10">Smetana (1971)</xref>, revealed no reliable differences in the highly variable aedeagus in ventral or lateral view (but see below), despite remarkably disparate morphological forms at either end of the range of variability (Fig. <xref ref-type="fig" rid="F12">12</xref>). On average, individuals in the north of the distribution tend to have a paramere with a distinct basal constriction and long apical part, while individuals in the far south of the distribution have a more parallel-sided paramere with a shorter apical part (Fig. <xref ref-type="fig" rid="F8">8N</xref>). However, there are exceptions, even within the same series. These trends do not correspond with the drawings presented in <xref ref-type="bibr" rid="B10">Smetana (1971)</xref> for <italic><tp:taxon-name><tp:taxon-name-part taxon-name-part-type="genus" reg="Quedius">Q.</tp:taxon-name-part><tp:taxon-name-part taxon-name-part-type="species" reg="nanulus">nanulus</tp:taxon-name-part></tp:taxon-name></italic> (northern) and <italic><tp:taxon-name><tp:taxon-name-part taxon-name-part-type="genus" reg="Quedius">Q.</tp:taxon-name-part><tp:taxon-name-part taxon-name-part-type="species" reg="debilis">debilis</tp:taxon-name-part></tp:taxon-name></italic> (southern) and it is possible that they were reversed. The length of the rows of peg setae, number of peg setae and their distribution were all found to be highly variable and did not correspond to external morphotype. Often this variation was marked, even among individuals from the same locality, despite rather uniform external morphology. Congruently, sequenced individuals of the ‘debilis’ and ‘nanulus’ morphotypes (Fig. <xref ref-type="fig" rid="F10">10</xref>, white circles) did not form separate clusters.</p><p>Individuals on the eastern side of the continental divide (Rocky Mountains) were considered by <xref ref-type="bibr" rid="B10">Smetana (1971)</xref> to belong to <italic><tp:taxon-name><tp:taxon-name-part taxon-name-part-type="genus" reg="Quedius">Q.</tp:taxon-name-part><tp:taxon-name-part taxon-name-part-type="species" reg="nanulus">nanulus</tp:taxon-name-part></tp:taxon-name></italic>. The three specimens examined (all Alberta) exhibited very subtle differences on the median lobe and paramere compared to all other western specimens (Fig. <xref ref-type="fig" rid="F8">8</xref>), though these differences may not hold when more males are dissected. Cluster analysis treated all specimens of <italic><tp:taxon-name><tp:taxon-name-part taxon-name-part-type="genus" reg="Quediellus">Quediellus</tp:taxon-name-part></tp:taxon-name></italic> as a single OTU and BIN, with relatively high (3.27%) intraspecific divergence, likely due to the fact that this species is flightless and a poor disperser over much of its range (British Columbia to northern California). The single half-length sequence from the Rockies did not cluster separately from the western samples (Fig. <xref ref-type="fig" rid="F10">10</xref>). Therefore, <italic><tp:taxon-name><tp:taxon-name-part taxon-name-part-type="genus" reg="Quedius">Q.</tp:taxon-name-part><tp:taxon-name-part taxon-name-part-type="species" reg="nanulus">nanulus</tp:taxon-name-part></tp:taxon-name></italic> is here treated as a synonym of <italic><tp:taxon-name><tp:taxon-name-part taxon-name-part-type="genus" reg="Quedius">Q.</tp:taxon-name-part><tp:taxon-name-part taxon-name-part-type="species" reg="debilis">debilis</tp:taxon-name-part></tp:taxon-name></italic> and both populations on either side of the continental divide are considered to be conspecific, leaving only one highly variable species of <italic><tp:taxon-name><tp:taxon-name-part taxon-name-part-type="genus" reg="Quediellus">Quediellus</tp:taxon-name-part></tp:taxon-name></italic>.</p></tp:treatment-sec><tp:treatment-sec><!--Section generated to contain objects referenced in tp:taxon-treatment.--><fig id="F5" position="float" orientation="portrait"><object-id xmlns:xlink="http://www.w3.org/1999/xlink" content-type="doi" xlink:type="simple">10.3897/zookeys.1134.87853.figure5</object-id><object-id xmlns:xlink="http://www.w3.org/1999/xlink" content-type="arpha" xlink:type="simple">06EC79E9-C963-5596-A6B3-84C5862C13F7</object-id><label>Figure 5.</label><caption><p><bold>A–C</bold> dorsal head <bold>A, B</bold> showing extent of head punctation (white arrow) and color of first antennomere base (black arrow) <bold>D–F</bold> elytral punctation and microsculpture <bold>A</bold><italic><tp:taxon-name><tp:taxon-name-part taxon-name-part-type="genus" reg="Paraquedius">Paraquedius</tp:taxon-name-part><tp:taxon-name-part taxon-name-part-type="species" reg="puncticeps">puncticeps</tp:taxon-name-part></tp:taxon-name></italic> (Horn) <bold>B</bold><italic><tp:taxon-name><tp:taxon-name-part taxon-name-part-type="genus" reg="Paraquedius">P.</tp:taxon-name-part><tp:taxon-name-part taxon-name-part-type="species" reg="marginicollis">marginicollis</tp:taxon-name-part></tp:taxon-name></italic> sp. nov. <bold>C, D</bold><italic><tp:taxon-name><tp:taxon-name-part taxon-name-part-type="genus" reg="Quediellus">Quediellus</tp:taxon-name-part><tp:taxon-name-part taxon-name-part-type="species" reg="debilis">debilis</tp:taxon-name-part></tp:taxon-name></italic> (Horn) <bold>E</bold><italic><tp:taxon-name><tp:taxon-name-part taxon-name-part-type="genus" reg="Quedionuchus">Quedionuchus</tp:taxon-name-part><tp:taxon-name-part taxon-name-part-type="species" reg="longipennis">longipennis</tp:taxon-name-part></tp:taxon-name></italic> (Mannerheim) <bold>F</bold><italic><tp:taxon-name><tp:taxon-name-part taxon-name-part-type="genus" reg="Quedius">Quedius</tp:taxon-name-part><tp:taxon-name-part taxon-name-part-type="species" reg="densiventris">densiventris</tp:taxon-name-part></tp:taxon-name></italic> (Casey). Abbreviations: af = anterior frontal puncture; b = basal puncture; pf = posterior frontal puncture; sa = supra-antennal puncture. Scale bars: 0.5 mm.</p></caption><graphic xmlns:xlink="http://www.w3.org/1999/xlink" xlink:href="zookeys-1134-129_article-87853__-g005.jpg" position="float" orientation="portrait" xlink:type="simple" id="oo_779763.jpg"><uri content-type="original_file" xlink:type="simple">https://binary.pensoft.net/fig/779763</uri></graphic></fig><fig id="F8" position="float" orientation="portrait"><object-id xmlns:xlink="http://www.w3.org/1999/xlink" content-type="doi" xlink:type="simple">10.3897/zookeys.1134.87853.figure8</object-id><object-id xmlns:xlink="http://www.w3.org/1999/xlink" content-type="arpha" xlink:type="simple">8D8FF896-08A4-5D51-A9B6-F7843ED63129</object-id><label>Figure 8.</label><caption><p><bold>A</bold> aedeagus in ventral view <bold>B, C, D, G, H, K, L</bold> median lobe of aedeagus <bold>B, G, K, L</bold> in ventral view, <bold>C, D, H, O–Q</bold> in lateral view <bold>E, F, I, J, M, N</bold> underside of paramere showing peg setae <bold>A–F</bold><italic><tp:taxon-name><tp:taxon-name-part taxon-name-part-type="genus" reg="Paraquedius">Paraquedius</tp:taxon-name-part><tp:taxon-name-part taxon-name-part-type="species" reg="marginicollis">marginicollis</tp:taxon-name-part></tp:taxon-name></italic> sp. nov. <bold>E</bold> atypical specimen from Clallam County, Washington, United States <bold>G–J</bold><italic><tp:taxon-name><tp:taxon-name-part taxon-name-part-type="genus" reg="Paraquedius">Paraquedius</tp:taxon-name-part><tp:taxon-name-part taxon-name-part-type="species" reg="puncticeps">puncticeps</tp:taxon-name-part></tp:taxon-name></italic> (Horn) <bold>I</bold> lectotype, from Vancouver, British Columbia, Canada <bold>J</bold> non-type specimen from Vancouver Island <bold>K–Q</bold><italic><tp:taxon-name><tp:taxon-name-part taxon-name-part-type="genus" reg="Quediellus">Quediellus</tp:taxon-name-part><tp:taxon-name-part taxon-name-part-type="species" reg="debilis">debilis</tp:taxon-name-part></tp:taxon-name></italic> (Horn), specimens from east (<bold>K, M)</bold> and west (<bold>L, M)</bold> sides of the continental divide. Filled circles = typical ‘nanulus’ morphotype; open circles = typical ‘debilis’ morphotype. Scale bars: 0.1 mm.</p></caption><graphic xmlns:xlink="http://www.w3.org/1999/xlink" xlink:href="zookeys-1134-129_article-87853__-g008.jpg" position="float" orientation="portrait" xlink:type="simple" id="oo_779766.jpg"><uri content-type="original_file" xlink:type="simple">https://binary.pensoft.net/fig/779766</uri></graphic></fig><fig id="F9" position="float" orientation="portrait"><object-id xmlns:xlink="http://www.w3.org/1999/xlink" content-type="doi" xlink:type="simple">10.3897/zookeys.1134.87853.figure9</object-id><object-id xmlns:xlink="http://www.w3.org/1999/xlink" content-type="arpha" xlink:type="simple">8D01AAAB-50A3-5829-B6E8-B0691CBCA470</object-id><label>Figure 9.</label><caption><p><bold>A–I</bold> female tergite X <bold>A</bold><italic><tp:taxon-name><tp:taxon-name-part taxon-name-part-type="genus" reg="Iratiquedius">Iratiquedius</tp:taxon-name-part><tp:taxon-name-part taxon-name-part-type="species" reg="amabilis">amabilis</tp:taxon-name-part></tp:taxon-name></italic> (Smetana) <bold>B</bold><italic><tp:taxon-name><tp:taxon-name-part taxon-name-part-type="genus" reg="Iratiquedius">I.</tp:taxon-name-part><tp:taxon-name-part taxon-name-part-type="species" reg="mutator">mutator</tp:taxon-name-part></tp:taxon-name></italic> (Smetana) <bold>C</bold><italic><tp:taxon-name><tp:taxon-name-part taxon-name-part-type="genus" reg="Iratiquedius">I.</tp:taxon-name-part><tp:taxon-name-part taxon-name-part-type="species" reg="prostans">prostans</tp:taxon-name-part></tp:taxon-name></italic> (Horn) <bold>D</bold><italic><tp:taxon-name><tp:taxon-name-part taxon-name-part-type="genus" reg="Iratiquedius">I.</tp:taxon-name-part><tp:taxon-name-part taxon-name-part-type="species" reg="seriatus">seriatus</tp:taxon-name-part></tp:taxon-name></italic> (Horn), evenly convex <bold>E</bold><italic><tp:taxon-name><tp:taxon-name-part taxon-name-part-type="genus" reg="Iratiquedius">I.</tp:taxon-name-part><tp:taxon-name-part taxon-name-part-type="species" reg="uncifer">uncifer</tp:taxon-name-part></tp:taxon-name></italic> sp. nov., discal impression <bold>F</bold><italic><tp:taxon-name><tp:taxon-name-part taxon-name-part-type="genus" reg="Paraquedius">Paraquedius</tp:taxon-name-part><tp:taxon-name-part taxon-name-part-type="species" reg="puncticeps">puncticeps</tp:taxon-name-part></tp:taxon-name></italic> (Horn) <bold>G</bold><italic><tp:taxon-name><tp:taxon-name-part taxon-name-part-type="genus" reg="Paraquedius">P.</tp:taxon-name-part><tp:taxon-name-part taxon-name-part-type="species" reg="marginicollis">marginicollis</tp:taxon-name-part></tp:taxon-name></italic> sp. nov. <bold>H–I</bold><italic><tp:taxon-name><tp:taxon-name-part taxon-name-part-type="genus" reg="Quediellus">Quediellus</tp:taxon-name-part><tp:taxon-name-part taxon-name-part-type="species" reg="debilis">debilis</tp:taxon-name-part></tp:taxon-name></italic> (Horn). Pigmented area on tergite in <bold>E</bold> not shown for clarity but similar to <italic><tp:taxon-name><tp:taxon-name-part taxon-name-part-type="genus" reg="Iratiquedius">I.</tp:taxon-name-part><tp:taxon-name-part taxon-name-part-type="species" reg="seriatus">seriatus.</tp:taxon-name-part></tp:taxon-name></italic> Scale bars: 0.1 mm.</p></caption><graphic xmlns:xlink="http://www.w3.org/1999/xlink" xlink:href="zookeys-1134-129_article-87853__-g009.jpg" position="float" orientation="portrait" xlink:type="simple" id="oo_779767.jpg"><uri content-type="original_file" xlink:type="simple">https://binary.pensoft.net/fig/779767</uri></graphic></fig><fig id="F10" position="float" orientation="portrait"><object-id xmlns:xlink="http://www.w3.org/1999/xlink" content-type="doi" xlink:type="simple">10.3897/zookeys.1134.87853.figure10</object-id><object-id xmlns:xlink="http://www.w3.org/1999/xlink" content-type="arpha" xlink:type="simple">3A20EDBF-201C-586E-BF33-E5E10592AE96</object-id><label>Figure 10.</label><caption><p>Neighbor-joining trees of CO1 barcode sequences for species of <italic><tp:taxon-name><tp:taxon-name-part taxon-name-part-type="genus" reg="Iratiquedius">Iratiquedius</tp:taxon-name-part></tp:taxon-name>, <tp:taxon-name><tp:taxon-name-part taxon-name-part-type="genus" reg="Paraquedius">Paraquedius</tp:taxon-name-part></tp:taxon-name></italic>, and <italic><tp:taxon-name><tp:taxon-name-part taxon-name-part-type="genus" reg="Quediellus">Quediellus</tp:taxon-name-part></tp:taxon-name></italic>, calculated under the Kimura-2 model for pairwise distance. White circles indicate macropterous ‘debilis’ morphotypes of <italic><tp:taxon-name><tp:taxon-name-part taxon-name-part-type="genus" reg="Quedius">Q.</tp:taxon-name-part><tp:taxon-name-part taxon-name-part-type="species" reg="debilis">debilis</tp:taxon-name-part></tp:taxon-name></italic>, all other <italic><tp:taxon-name><tp:taxon-name-part taxon-name-part-type="genus" reg="Quedius">Q.</tp:taxon-name-part><tp:taxon-name-part taxon-name-part-type="species" reg="debilis">debilis</tp:taxon-name-part></tp:taxon-name></italic> are of brachypterous ‘nanulus’ morphotypes. Scale bar equivalent to 2% divergence. Sequence length, including number of ambiguous base pairs (N’s), is given at the end of each sample name.</p></caption><graphic xmlns:xlink="http://www.w3.org/1999/xlink" xlink:href="zookeys-1134-129_article-87853__-g010.jpg" position="float" orientation="portrait" xlink:type="simple" id="oo_779768.jpg"><uri content-type="original_file" xlink:type="simple">https://binary.pensoft.net/fig/779768</uri></graphic></fig></tp:treatment-sec><ref-list><ref id="B10"><mixed-citation xmlns:xlink="http://www.w3.org/1999/xlink" xlink:type="simple"><person-group><name name-style="western"><surname>Smetana</surname><given-names>A</given-names></name></person-group> (<year>1971</year>) <article-title>Revision of the tribe <tp:taxon-name><tp:taxon-name-part taxon-name-part-type="tribe">Quediini</tp:taxon-name-part></tp:taxon-name> of North America north of Mexico (<tp:taxon-name><tp:taxon-name-part taxon-name-part-type="order">Coleoptera</tp:taxon-name-part></tp:taxon-name>: <tp:taxon-name><tp:taxon-name-part taxon-name-part-type="family">Staphylinidae</tp:taxon-name-part></tp:taxon-name>).</article-title><source>Memoirs of the Entomological Society of Canada</source><volume>103</volume>(<issue>79</issue>): <fpage>1</fpage>–<lpage>303</lpage>. <ext-link xlink:href="10.4039/entm10379fv" ext-link-type="doi" xlink:type="simple">https://doi.org/10.4039/entm10379fv</ext-link></mixed-citation></ref></ref-list></tp:taxon-treatment>
